# Supplementary material for: Evolutionary analysis of six chloroplast genomes from three Persea americana ecological races: Insights into sequence divergences and phylogenetic relationships
Source: PLoS One. 2019 Sep 18;14(9):e0221827. doi: 10.1371/journal.pone.0221827 (PMC6750585; doi:10.1371/journal.pone.0221827)
Supplement: S1 Table — (XLSX) [file pone.0221827.s001.xlsx]

## Sheet: S1 Table
S1 Table. Genes present in six avocado chloroplast genomes.
Gene type	Gene name
Ribosomal RNA	rrn5,rrn4.5,rrn16,rrn23
Transfer RNA	*trnA-UGC,*trnC-ACA,trnC-GCA,*trnD-GUC,trnE-UUC,*trnF-AAA,trnF-GAA,trnG-GCC,trnH-GUG,*trnI-GAU,trnI-UAU,*trnK-UUU,trnL-CAA,*trnL-UAA,*trnL-UAG,trnM-CAU,trnN-GUU,*trnnull-CUA,*trnP-UGG,trnQ-UUG,trnR-ACG,*trnR-CCU,*trnR-UCU,trnS-GCU,trnS-GGA,*trnStop-UUA,trnS-UGA,*trnT-GGU,trnT-UGU,trnV-GAC,*trnW-CCA,*trnY-GUA
Small ribosomal subunits	rps2,rps3,rps4,rps7,rps8,rps11,*rps12,rps14,rps15,*rps16,rps18,rps19
Large ribosomal subunits	*rpl2,rpl14,rpl16,rpl20,rpl22,rpl23,rpl32,rpl33,rpl36
RNA polymerase subunits	rpoA,rpoB,*rpoC1,rpoC2
Translation initiation factor	infA
NADPH dehydrogenase	*ndhA,*ndhB,ndhC,ndhD,ndhE,ndhF,ndhG,ndhH,ndhI,ndhJ,ndhK
Photosystem I subunits	psaA,psaB,psaC,psaI,psaJ
Assembly and stability of photosystem I	**ycf3,ycf4
Photosystem II subunits	psbA,psbB,psbC,psbD,psbE,psbF,psbH,psbI,psbJ,psbK,psbL,psbM,psbT,psbZ
Cytochrome b/f complex	petA,petB,petD,petG,petL,petN
ATP synthase	atpA,atpB,atpE,*atpF,atpH,atpI
Large subunit of Rubisco	rbcL
Maturase	matK
Protease	**clpP
Acetyl-CoA-carboxylase subunit	accD
Envelop membrane protein	cemA
C-type cytochrome synthesis	ccsA
Photosystem biogenesis factor	pbf1
Unknown function protein-coding gene (Pseudogenes)	ycf1,ycf2
Note: A single asterisk (*) preceding gene names indicate intron-containing genes, and double asterisks (**) preceding gene names indicate two introns in the gene.
