# Supplementary material for: Evolutionary analysis of six chloroplast genomes from three Persea americana ecological races: Insights into sequence divergences and phylogenetic relationships
Source: PLoS One. 2019 Sep 18;14(9):e0221827. doi: 10.1371/journal.pone.0221827 (PMC6750585; doi:10.1371/journal.pone.0221827)
Supplement: S2 Table — (XLSX) [file pone.0221827.s002.xlsx]

## Sheet: Reed
S2 Table. Simple sequence repeats in six avocado chloroplast genomes.
Species	SSR type	Motif	SSR size (bp)	Start	End	Region	Annotation
Reed	p1	(A)14	14	298	311	LSC;IGS	trnH-GUG-psbA
Reed	p2	(AG)5	10	3151	3160	LSC;CDS	matK
Reed	p1	(T)12	12	4681	4692	LSC;IGS	trnStop-UUA-rps16
Reed	p1	(T)10	10	5143	5152	LSC;IGS	trnStop-UUA-rps16
Reed	p1	(A)19	19	5673	5691	LSC;intron	rps16
Reed	p1	(T)12	12	6053	6064	LSC;intron	rps16
Reed	p1	(T)11	11	8043	8053	LSC;IGS	rps16-trnQ-UUG
Reed	p1	(T)10	10	10632	10641	LSC;IGS	trnS-GCU-trnnull-CUA
Reed	p1	(T)12	12	11050	11061	LSC;intron	trnnull-CUA
Reed	p1	(A)15	15	13089	13103	LSC;IGS	atpA-atpF
Reed	p1	(T)10	10	13794	13803	LSC;intron	atpF
Reed	p1	(A)12	12	14200	14211	LSC;intron	atpF
Reed	p1	(A)11	11	15207	15217	LSC;IGS	atpH-atpI
Reed	p1	(T)10	10	15696	15705	LSC;IGS	atpH-atpI
Reed	p1	(T)11	11	17475	17485	LSC;IGS	rps2-rpoC2
Reed	p1	(T)11	11	19651	19661	LSC;CDS	rpoC2
Reed	p2	(AT)5	10	21024	21033	LSC;CDS	rpoC2
Reed	p2	(AT)5	10	28083	28092	LSC;IGS	rpoB-trnC-GCA
Reed	p1	(T)11	11	29899	29909	LSC;IGS	trnC-GCA-petN
Reed	p2	(AT)5	10	31138	31147	LSC;IGS	petN-psbM
Reed	c	(G)10taggtttcatctgaaaagtactctgtcgctgtcggggtaactagtaactatactat(ATTA)4	82	32004	32085	LSC;IGS	psbM-trnD-GUC
Reed	p4	(CATA)3	12	32535	32546	LSC;intron	trnY-GUA
Reed	p1	(A)11	11	32737	32747	LSC;intron	trnY-GUA
Reed	p1	(T)10	10	33406	33415	LSC;IGS	trnE-UUC-trnT-GGU
Reed	p2	(TA)7	14	34820	34833	LSC;IGS	trnT-GGU-psbD
Reed	p1	(A)10	10	38178	38187	LSC;intron	trnR-CCU
Reed	p1	(A)11	11	39023	39033	LSC;IGS	trnG-GCC-trnM-CAU
Reed	p1	(T)10	10	44293	44302	LSC;IGS	psaA-ycf3
Reed	p1	(T)11	11	45108	45118	LSC;intron	ycf3
Reed	p4	(TAAA)3	12	46631	46642	LSC;intron	ycf3
Reed	p1	(A)10	10	46896	46905	LSC;intron	trnL-UAG
Reed	p1	(A)13	13	47907	47919	LSC;CDS	rps4
Reed	p4	(AACT)3	12	49010	49021	LSC;IGS	trnT-UGU-trnP-UGG
Reed	p1	(A)15	15	49225	49239	LSC;IGS	trnT-UGU-trnP-UGG
Reed	c	(TC)7(T)13	27	53207	53233	LSC;IGS	ndhC-trnC-ACA
Reed	p1	(T)12	12	54720	54731	LSC;intron	trnC-ACA
Reed	p1	(T)10	10	55660	55669	LSC;IGS	trnM-CAU-atpE
Reed	c	(TTCTAT)3attctttctagatccaaggactaaacaattc(A)16	65	64479	64543	LSC;IGS	ycf4-cemA
Reed	p2	(TC)5	10	64723	64732	LSC;CDS	cemA
Reed	p4	(AATG)3	12	65333	65344	LSC;CDS	cemA
Reed	c	(C)10(T)14	24	66723	66746	LSC;IGS	petA-psbJ
Reed	p1	(A)13	13	67148	67160	LSC;IGS	petA-psbJ
Reed	p5	(ATAGA)3	15	67276	67290	LSC;IGS	petA-psbJ
Reed	p3	(TAT)4	12	68800	68811	LSC;IGS	psbE-petL
Reed	p1	(A)12	12	72927	72938	LSC;CDS	rpl20
Reed	p1	(T)13	13	74344	74356	LSC;intron	clpP
Reed	p3	(TAT)4	12	74576	74587	LSC;intron	clpP
Reed	p1	(A)12	12	75025	75036	LSC;intron	clpP
Reed	p1	(T)12	12	75341	75352	LSC;intron	clpP
Reed	p1	(A)12	12	79109	79120	LSC;IGS	psbH-petB
Reed	p5	(AATAA)3	15	80515	80529	LSC;IGS	petB-petD
Reed	p4	(TTTC)3	12	81656	81667	LSC;IGS	petD-rpoA
Reed	c	(T)10cattttttc(TTAT)3	31	84318	84348	LSC;IGS	rps8-rpl14
Reed	p1	(T)14	14	86368	86381	LSC;IGS	rpl16-rps3
Reed	p2	(TC)7	14	87126	87139	LSC;CDS	rpl22
Reed	c	(C)11(T)10	21	87963	87983	LSC;IGS	rps19-rpl2
Reed	p2	(TA)5	10	88543	88552	LSC;intron	rpl2
Reed	c	(T)12a(T)13	26	89539	89564	LSC;IGS	rpl2-rpl23
Reed	p1	(A)10	10	92204	92213	LSC;CDS	ycf2
Reed	p2	(GA)6	12	93403	93414	LSC;CDS	ycf2
Reed	p4	(TTTA)3	12	102262	102273	IRb;IGS	rps12-trnI-UAU
Reed	p1	(A)10	10	113455	113464	IRb	ψ ycf1
Reed	p1	(A)15	15	116262	116276	SSC;IGS	ndhF-rpl32
Reed	p1	(A)11	11	117042	117052	SSC;IGS	ndhF-rpl32
Reed	p1	(A)14	14	117651	117664	SSC;IGS	rpl32-trnL-UAA
Reed	p1	(T)11	11	117786	117796	SSC;IGS	rpl32-trnL-UAA
Reed	p1	(T)12	12	117898	117909	SSC;IGS	rpl32-trnL-UAA
Reed	p1	(A)15	15	118053	118067	SSC;IGS	rpl32-trnL-UAA
Reed	p1	(A)10	10	118620	118629	SSC;IGS	rpl32-trnL-UAA
Reed	p1	(A)10	10	125143	125152	SSC;intron	ndhA
Reed	c	(T)12ccacagatatggattttaccaatcaggaataataagaatgccagttattttgatctgatacacccaataatctggatttattcatatattactttattct(ATCAA)3	127	128200	128326	SSC;IGS	rps15-ycf1
Reed	p1	(T)10	10	129718	129727	SSC;CDS	ycf1
Reed	p4	(CATT)3	12	130354	130365	SSC;CDS	ycf1
Reed	c	(T)10gaaaactcttagaactagaaaacatttttttttcacttttctc(T)10	63	131258	131320	SSC;CDS	ycf1
Reed	p1	(A)11	11	131930	131940	SSC;CDS	ycf1
Reed	p1	(T)10	10	133222	133231	SSC;CDS	ycf1
Reed	p4	(AAAT)3	12	144410	144421	IRa;IGS	trnI-UAU-rps12

## Sheet: Nabal
S2 Table. Simple sequence repeats in six avocado chloroplast genomes.
Species	SSR type	Motif	SSR size (bp)	Start	End	Region	Annotation
Nabal	p1	(A)15	15	293	307	LSC;IGS	trnH-GUG-psbA
Nabal	p2	(AG)5	10	3147	3156	LSC;CDS	matK
Nabal	p1	(T)13	13	4677	4689	LSC;IGS	trnStop-UUA-rps16
Nabal	p1	(T)13	13	5140	5152	LSC;IGS	trnStop-UUA-rps16
Nabal	p1	(T)10	10	5266	5275	LSC;IGS	trnStop-UUA-rps16
Nabal	p1	(A)13	13	5673	5685	LSC;intron	rps16
Nabal	p1	(T)12	12	6047	6058	LSC;intron	rps16
Nabal	p1	(T)10	10	8031	8040	LSC;IGS	rps16-trnQ-UUG
Nabal	p1	(T)10	10	10640	10649	LSC;IGS	trnS-GCU-trnnull-CUA
Nabal	p1	(T)11	11	11057	11067	LSC;intron	trnnull-CUA
Nabal	p1	(A)15	15	13097	13111	LSC;IGS	atpA-atpF
Nabal	p1	(T)14	14	13802	13815	LSC;intron	atpF
Nabal	p1	(A)17	17	14212	14228	LSC;intron	atpF
Nabal	p1	(A)11	11	15224	15234	LSC;IGS	atpH-atpI
Nabal	p1	(T)10	10	15713	15722	LSC;IGS	atpH-atpI
Nabal	p1	(T)10	10	17492	17501	LSC;IGS	rps2-rpoC2
Nabal	p1	(T)11	11	19667	19677	LSC;CDS	rpoC2
Nabal	p2	(AT)5	10	21040	21049	LSC;CDS	rpoC2
Nabal	p1	(T)11	11	24095	24105	LSC;intron	rpoC1
Nabal	p2	(AT)5	10	28110	28119	LSC;IGS	rpoB-trnC-GCA
Nabal	p1	(T)10	10	29927	29936	LSC;IGS	trnC-GCA-petN
Nabal	p1	(T)10	10	30617	30626	LSC;IGS	petN-psbM
Nabal	p2	(AT)5	10	31161	31170	LSC;IGS	petN-psbM
Nabal	p4	(ATTA)4	16	32092	32107	LSC;IGS	psbM-trnD-GUC
Nabal	p4	(CATA)3	12	32557	32568	LSC;intron	trnY-GUA
Nabal	p2	(TA)7	14	34839	34852	LSC;IGS	trnT-GGU-psbD
Nabal	p1	(A)10	10	38197	38206	LSC;intron	trnR-CCU
Nabal	p1	(A)11	11	39041	39051	LSC;IGS	trnG-GCC-trnM-CAU
Nabal	p1	(A)12	12	39706	39717	LSC;intron	trnY-GUA
Nabal	p1	(T)10	10	44314	44323	LSC;IGS	psaA-ycf3
Nabal	p1	(T)11	11	45129	45139	LSC;intron	ycf3
Nabal	p4	(TAAA)3	12	46670	46681	LSC;intron	ycf3
Nabal	p1	(A)10	10	46935	46944	LSC;intron	ycf3
Nabal	p1	(A)15	15	47946	47960	LSC;IGS	trnS-GGA-rps4
Nabal	p4	(AACT)3	12	49053	49064	LSC;IGS	trnT-UGU-trnP-UUU
Nabal	p1	(A)14	14	49268	49281	LSC;intron	trnK-UUU
Nabal	c	(TC)7(T)14	28	53243	53270	LSC;IGS	ndhC-trnC-ACA
Nabal	p1	(T)10	10	54757	54766	LSC;intron	trnC-ACA
Nabal	c	(T)10atggattttgtaccctttccctattatacccccactactcatatttgtatttg(T)12	75	55633	55707	LSC;IGS	trnM-CAU-atpE
Nabal	c	(TTCTAT)3attctttctagatccaaggactaaacaattc(A)13	62	64518	64579	LSC;IGS	ycf4-cemA
Nabal	p2	(TC)5	10	64759	64768	LSC;CDS	cemA
Nabal	p4	(AATG)3	12	65369	65380	LSC;CDS	cemA
Nabal	p1	(T)10	10	66766	66775	LSC;IGS	petA-psbJ
Nabal	p1	(A)10	10	67177	67186	LSC;IGS	petA-psbJ
Nabal	p5	(ATAGA)3	15	67302	67316	LSC;IGS	petA-psbJ
Nabal	c	(TAT)4atttccacaattcaattagatgcaaaatttagaaaccccttttcatggttgtcgaaaaggta(T)11	85	68828	68912	LSC;IGS	psbE-trnW-CCA
Nabal	p1	(A)12	12	72962	72973	LSC;IGS	rpl20-clpP
Nabal	p1	(T)11	11	74380	74390	LSC;intron	clpP
Nabal	p3	(TAT)4	12	74610	74621	LSC;intron	clpP
Nabal	p1	(A)15	15	75059	75073	LSC;intron	clpP
Nabal	p1	(T)13	13	75378	75390	LSC;intron	clpP
Nabal	p1	(A)10	10	79147	79156	LSC;IGS	petB-petD
Nabal	p5	(AATAA)3	15	80551	80565	LSC;IGS	petD-rpoA
Nabal	p4	(TTTC)3	12	81692	81703	LSC;IGS	petD-rpoA
Nabal	c	(T)12cattttttc(TTAT)3	33	84354	84386	LSC;IGS	rps8-rpl14
Nabal	p1	(T)12	12	84854	84865	LSC;IGS	rps8-rpl14
Nabal	p1	(T)13	13	86422	86434	LSC;IGS	rpl16-rps3
Nabal	p2	(TC)7	14	87179	87192	LSC;CDS	rpl22
Nabal	p1	(T)10	10	88024	88033	LSC;IGS	rps19-rpl2
Nabal	p2	(TA)6	12	88593	88604	LSC;intron	rpl2
Nabal	p1	(T)13	13	89599	89611	LSC;IGS	rpl2-rpl23
Nabal	p1	(A)10	10	92251	92260	LSC;CDS	ycf2
Nabal	p2	(GA)6	12	93450	93461	LSC;CDS	ycf2
Nabal	p4	(TTTA)3	12	102309	102320	IRb;IGS	rps12-trnI-UAU
Nabal	p1	(A)10	10	113502	113511	IRb	ψ ycf1
Nabal	p1	(A)16	16	116305	116320	SSC;IGS	ndhF-rpl32
Nabal	p2	(AT)6	12	116907	116918	SSC;IGS	ndhF-rpl32
Nabal	p1	(A)10	10	117085	117094	SSC;IGS	ndhF-rpl32
Nabal	p1	(A)12	12	117693	117704	SSC;IGS	rpl32-trnL-UAA
Nabal	p1	(T)10	10	117826	117835	SSC;IGS	rpl32-trnL-UAA
Nabal	p1	(A)18	18	118090	118107	SSC;IGS	rpl32-trnL-UAA
Nabal	p1	(T)10	10	120173	120182	SSC;IGS	ccsA-ndhD
Nabal	p1	(A)10	10	125174	125183	SSC;intron	ndhA
Nabal	c	(T)11ccacagatatggattttaccaatcaggaataataagaatgccagttattttgatctgatacacccaataatctggatttattcatatattactttattct(ATCAA)3	126	128231	128356	SSC;IGS	rps15-ycf1
Nabal	p1	(T)10	10	129748	129757	SSC;CDS	ycf1
Nabal	p4	(CATT)3	12	130384	130395	SSC;CDS	ycf1
Nabal	c	(T)10gaaaactcttagaactagaaaacatttttttttcacttttctc(T)10	63	131288	131350	SSC;CDS	ycf1
Nabal	p1	(A)11	11	131960	131970	SSC;CDS	ycf1
Nabal	p1	(T)10	10	133252	133261	IRa；	ycf1
Nabal	p4	(AAAT)3	12	144440	144451	IRa;IGS	trnI-UAU-rps12

## Sheet: Walter Hole
S2 Table. Simple sequence repeats in six avocado chloroplast genomes.
Species	SSR type	Motif	SSR size (bp)	Start	End	Region	Annotation
Walter Hole	p1	(A)11	11	298	308	LSC;IGS	trnH-GUG-psbA
Walter Hole	p2	(AG)5	10	3148	3157	LSC;CDS	matK
Walter Hole	p1	(T)10	10	4678	4687	LSC;IGS	trnStop-UUA-rps16
Walter Hole	p1	(T)10	10	5138	5147	LSC;IGS	trnStop-UUA-rps16
Walter Hole	p1	(T)10	10	5262	5271	LSC;IGS	trnStop-UUA-rps16
Walter Hole	c	(T)18cttccttcctg(A)12	41	5646	5686	LSC;intron	rps16
Walter Hole	p1	(T)12	12	6048	6059	LSC;intron	rps16
Walter Hole	p1	(T)13	13	8038	8050	LSC;IGS	rps16-trnQ-UUG
Walter Hole	p1	(T)10	10	10649	10658	LSC;IGS	trnS-GCU-trnnull-CUA
Walter Hole	p1	(T)10	10	11067	11076	LSC;intron	trnnull-CUA
Walter Hole	p1	(A)16	16	13106	13121	LSC;IGS	atpA-atpF
Walter Hole	p1	(T)17	17	13812	13828	LSC;intron	atpF
Walter Hole	p1	(A)11	11	14220	14230	LSC;intron	atpF
Walter Hole	p1	(A)10	10	15226	15235	LSC;IGS	atpH-atpI
Walter Hole	p1	(T)11	11	15710	15720	LSC;IGS	atpH-atpI
Walter Hole	p1	(T)12	12	17495	17506	LSC;IGS	rps2-rpoC2
Walter Hole	p1	(T)11	11	19672	19682	LSC;CDS	rpoC2
Walter Hole	p2	(AT)5	10	21045	21054	LSC;CDS	rpoC2
Walter Hole	p1	(T)11	11	24091	24101	LSC;intron	rpoC1
Walter Hole	p2	(AT)5	10	28106	28115	LSC;IGS	rpoB-trnC-GCA
Walter Hole	p1	(T)10	10	29924	29933	LSC;IGS	trnC-GCA-petN
Walter Hole	p2	(AT)5	10	31069	31078	LSC;IGS	petN-psbM
Walter Hole	p4	(CATA)3	12	32464	32475	LSC;IGS	trnD-GUC-trnY-GUA
Walter Hole	p1	(A)10	10	32666	32675	LSC;intron	trnY-GUA
Walter Hole	p1	(T)11	11	33334	33344	LSC;IGS	trnE-UUC-trnT-GGU
Walter Hole	p2	(TA)7	14	34749	34762	LSC;IGS	trnT-GGU-psbD
Walter Hole	p1	(A)10	10	38107	38116	LSC;intron	trnR-CCU
Walter Hole	p1	(A)11	11	38952	38962	LSC;IGS	trnG-GCC-trnM-CAU
Walter Hole	p1	(A)10	10	39617	39626	LSC;intron	trnY-GUA
Walter Hole	p1	(T)12	12	44223	44234	LSC;IGS	psaA-ycf3
Walter Hole	p1	(T)12	12	45040	45051	LSC;intron	ycf3
Walter Hole	p4	(TAAA)3	12	46563	46574	LSC;intron	ycf3
Walter Hole	p1	(A)10	10	46828	46837	LSC;intron	trnL-UAG
Walter Hole	c	(A)14ga(G)10	26	47839	47864	LSC;IGS	trnS-GGA-rps4
Walter Hole	p4	(AACT)3	12	48946	48957	LSC;IGS	trnT-UGU-trnP-UGG
Walter Hole	p1	(A)12	12	49161	49172	LSC;IGS	trnT-UGU-trnP-UGG
Walter Hole	p5	(TATTC)3	15	50724	50738	LSC;IGS	trnF-GAA-ndhJ
Walter Hole	c	(TC)7(T)12	26	53144	53169	LSC;IGS	ndhC-trnC-ACA
Walter Hole	p1	(T)10	10	54656	54665	LSC;intron	trnC-ACA
Walter Hole	c	(T)10atggattttgtaccctttccctattatacccccactactcatatttgtatttg(T)10	73	55532	55604	LSC;IGS	trnM-CAU-atpE
Walter Hole	c	(TTCTAT)3attctttctagatccaaggactaaacaattc(A)11	60	64414	64473	LSC;IGS	ycf4-cemA
Walter Hole	p2	(TC)5	10	64653	64662	LSC;CDS	cemA
Walter Hole	p4	(AATG)3	12	65263	65274	LSC;CDS	cemA
Walter Hole	p1	(C)10	10	66652	66661	LSC;IGS	petA-psbJ
Walter Hole	p1	(A)10	10	67072	67081	LSC;IGS	petA-psbJ
Walter Hole	p5	(ATAGA)3	15	67197	67211	LSC;IGS	petA-psbJ
Walter Hole	p3	(TAT)4	12	68721	68732	LSC;IGS	psbE-trnW-CCA
Walter Hole	p1	(T)13	13	72146	72158	LSC;IGS	rps18-rpl20
Walter Hole	p1	(A)14	14	72824	72837	LSC;IGS	rpl20-clpP
Walter Hole	p1	(T)16	16	74243	74258	LSC;intron	clpP
Walter Hole	p3	(TAT)4	12	74478	74489	LSC;intron	clpP
Walter Hole	p1	(A)12	12	74927	74938	LSC;intron	clpP
Walter Hole	p1	(T)11	11	75243	75253	LSC;intron	clpP
Walter Hole	p1	(A)11	11	79010	79020	LSC;IGS	psbH-petB
Walter Hole	p4	(TTTC)3	12	81552	81563	LSC;IGS	petD-rpoA
Walter Hole	c	(T)12cattttttc(TTAT)3	33	84214	84246	LSC;IGS	rps8-rpl14
Walter Hole	p1	(T)10	10	84714	84723	LSC;IGS	rpl14-rpl16
Walter Hole	p1	(T)14	14	86280	86293	LSC;IGS	rpl16-rps3
Walter Hole	p2	(TC)7	14	87038	87051	LSC;CDS	rpl22
Walter Hole	p2	(TA)6	12	88452	88463	LSC;intron	rpl2
Walter Hole	p1	(T)13	13	89457	89469	LSC;IGS	rpl2-rpl23
Walter Hole	p1	(A)10	10	92109	92118	LSC;CDS	ycf2
Walter Hole	p2	(GA)6	12	93308	93319	LSC;CDS	ycf2
Walter Hole	p4	(TTTA)3	12	102167	102178	IRb;IGS	rps12-trnI-UAU
Walter Hole	p1	(A)10	10	113360	113369	IRb	ψ ycf1
Walter Hole	p1	(A)14	14	116167	116180	SSC;IGS	ndhF-rpl32
Walter Hole	p2	(AT)6	12	116767	116778	SSC;IGS	ndhF-rpl32
Walter Hole	p1	(A)12	12	116945	116956	SSC;IGS	ndhF-rpl32
Walter Hole	p1	(A)11	11	117555	117565	SSC;IGS	rpl32-trnL-UAA
Walter Hole	p1	(T)11	11	117687	117697	SSC;IGS	rpl32-trnL-UAA
Walter Hole	p1	(A)21	21	117953	117973	SSC;IGS	rpl32-trnL-UAA
Walter Hole	p1	(T)10	10	120039	120048	SSC;IGS	ccsA-ndhD
Walter Hole	c	(T)13ccacagatatggattttaccaatcaggaataataagaatgccagttattttgatctgatacacccaataatctggatttattcatatattactttattct(ATCAA)3	128	128098	128225	SSC;IGS	rps15-ycf1
Walter Hole	p1	(T)10	10	129617	129626	SSC;CDS	ycf1
Walter Hole	p4	(CATT)3	12	130253	130264	SSC;CDS	ycf1
Walter Hole	c	(T)10gaaaactcttagaactagaaaacatttttttttcacttttctc(T)10	63	131157	131219	SSC;CDS	ycf1
Walter Hole	p1	(A)11	11	131829	131839	SSC;CDS	ycf1
Walter Hole	p1	(T)10	10	133103	133112	IRa;intron	trnF-AAA
Walter Hole	p4	(AAAT)3	12	144291	144302	IRa;IGS	trnI-UAU-rps12

## Sheet: Pollock
S2 Table. Simple sequence repeats in six avocado chloroplast genomes.
Species	SSR type	Motif	SSR size (bp)	Start	End	Region	Annotation
Pollock	p1	(A)15	15	370	384	LSC;IGS	trnH-GUG-psbA
Pollock	p2	(AG)5	10	3224	3233	LSC;CDS	matK
Pollock	p1	(T)12	12	4754	4765	LSC;IGS	trnStop-UUA-rps16
Pollock	p1	(T)10	10	5216	5225	LSC;IGS	trnStop-UUA-rps16
Pollock	p1	(A)18	18	5746	5763	LSC;intron	rps16
Pollock	p1	(T)12	12	6125	6136	LSC;intron	rps16
Pollock	p1	(T)11	11	8115	8125	LSC;IGS	rps16-trnQ-UUG
Pollock	p1	(T)10	10	10704	10713	LSC;IGS	trnS-GCU-trnnull-CUA
Pollock	p1	(T)12	12	11122	11133	LSC;intron	trnnull-CUA
Pollock	p1	(A)15	15	13161	13175	LSC;IGS	atpA-atpF
Pollock	p1	(T)10	10	13866	13875	LSC;intron	atpF
Pollock	p1	(A)12	12	14272	14283	LSC;intron	atpF
Pollock	p1	(A)11	11	15279	15289	LSC;IGS	atpH-atpI
Pollock	p1	(T)10	10	15768	15777	LSC;IGS	atpH-atpI
Pollock	p1	(T)11	11	17547	17557	LSC;IGS	rps2-rpoC2
Pollock	p1	(T)11	11	19723	19733	LSC;CDS	rpoC2
Pollock	p2	(AT)5	10	21096	21105	LSC;CDS	rpoC2
Pollock	p2	(AT)5	10	28065	28074	LSC;intron	rpoC1
Pollock	p1	(A)11	11	29030	29040	LSC;IGS	rpoB-petN
Pollock	p1	(T)11	11	29881	29891	LSC;IGS	rpoB-petN
Pollock	p2	(AT)5	10	31120	31129	LSC;IGS	petN-psbM
Pollock	c	(G)10taggtttcatctgaaaagtactctgtcgctgtcggggtaactagtaactatactat(ATTA)4	82	31986	32067	LSC;IGS	psbM-trnD-GUC
Pollock	p4	(CATA)3	12	32517	32528	LSC;intron	trnY-GUA
Pollock	p1	(A)11	11	32719	32729	LSC;intron	trnY-GUA
Pollock	p1	(T)10	10	33388	33397	LSC;IGS	trnE-UUC-trnT-GGU-
Pollock	p2	(TA)7	14	34802	34815	LSC;IGS	trnT-GGU-psbD
Pollock	p1	(A)10	10	38137	38146	LSC;intron	trnR-CCU
Pollock	p1	(A)11	11	38982	38992	LSC;IGS	trnG-GCC-trnM-CAU
Pollock	p1	(T)10	10	44223	44232	LSC;IGS	psaA-ycf3
Pollock	p1	(T)11	11	45038	45048	LSC;intron	ycf3
Pollock	p1	(A)10	10	46826	46835	LSC;IGS	ycf3-trnL-UAG
Pollock	p1	(A)13	13	47837	47849	LSC;IGS	trnS-GGA-rps4
Pollock	p4	(AACT)3	12	48940	48951	LSC;IGS	trnT-UGU-trnP-UGG
Pollock	p1	(A)15	15	49155	49169	LSC;IGS	trnT-UGU-trnP-UGG
Pollock	c	(TC)7(T)13	27	53113	53139	LSC;IGS	ndhC-trnC-ACA
Pollock	p1	(T)12	12	54625	54636	LSC;intron	trnC-ACA
Pollock	p1	(T)10	10	55565	55574	LSC;IGS	trnM-CAU-atpE
Pollock	c	(TTCTAT)3attctttctagatccaaggactaaacaattc(A)16	65	64361	64425	LSC;IGS	ycf4-cemA
Pollock	p2	(TC)5	10	64605	64614	LSC;CDS	cemA
Pollock	p4	(AATG)3	12	65215	65226	LSC;CDS	cemA
Pollock	c	(C)11(T)15	26	66605	66630	LSC;IGS	petA-psbJ
Pollock	p1	(A)13	13	67032	67044	LSC;IGS	petA-psbJ
Pollock	p5	(ATAGA)3	15	67160	67174	LSC;IGS	petA-psbJ
Pollock	p3	(TAT)4	12	68684	68695	LSC;IGS	psbE-trnW-CCA
Pollock	p1	(A)12	12	72811	72822	LSC;IGS	rpl20-clpP
Pollock	p1	(T)13	13	74197	74209	LSC;intron	clpP
Pollock	p3	(TAT)4	12	74429	74440	LSC;intron	clpP
Pollock	p1	(A)12	12	74878	74889	LSC;intron	clpP
Pollock	p1	(T)12	12	75194	75205	LSC;intron	clpP
Pollock	p1	(A)12	12	78962	78973	LSC;IGS	psbH-petB
Pollock	p5	(AATAA)3	15	80368	80382	LSC;IGS	petB-petD
Pollock	p4	(TTTC)3	12	81509	81520	LSC;IGS	petD-rpoA
Pollock	c	(T)10cattttttc(TTAT)3	31	84171	84201	LSC;IGS	rps8-rpl14
Pollock	p1	(T)14	14	86221	86234	LSC;IGS	rpl16-rps3
Pollock	p2	(TC)7	14	86979	86992	LSC;CDS	rpl22
Pollock	c	(C)11(T)10	21	87816	87836	LSC;IGS	rps19-rpl2
Pollock	p2	(TA)5	10	88396	88405	LSC;intron	rpl2
Pollock	c	(T)12a(T)13	26	89392	89417	LSC;IGS	rpl2-rpl23
Pollock	p1	(A)10	10	92057	92066	LSC;CDS	ycf2
Pollock	p2	(GA)6	12	93256	93267	LSC;CDS	ycf2
Pollock	p4	(TTTA)3	12	102181	102192	IRb;IGS	rps12-trnI-UAU
Pollock	p1	(A)10	10	113442	113451	IRb	ψ ycf1
Pollock	p1	(A)15	15	116214	116228	SSC;IGS	ndhF-rpl32
Pollock	p1	(A)11	11	116994	117004	SSC;IGS	ndhF-rpl32
Pollock	p1	(A)13	13	117603	117615	SSC;IGS	rpl32-trnL-UAA
Pollock	p1	(T)11	11	117737	117747	SSC;IGS	rpl32-trnL-UAA
Pollock	p1	(T)12	12	117849	117860	SSC;IGS	rpl32-trnL-UAA
Pollock	p1	(A)15	15	118004	118018	SSC;IGS	rpl32-trnL-UAA
Pollock	p1	(A)10	10	118571	118580	SSC;IGS	rpl32-trnL-UAA
Pollock	p1	(A)10	10	125076	125085	SSC;intron	ndhA
Pollock	c	(T)12ccacagatatggattttaccaatcaggaataataagaatgccagttattttgatctgatacacccaataatctggatttattcatatattactttattct(ATCAA)3	127	128133	128259	SSC;IGS	rps15-ycf1
Pollock	p1	(T)10	10	129651	129660	SSC;CDS	ycf1
Pollock	p4	(CATT)3	12	130287	130298	SSC;CDS	ycf1
Pollock	c	(T)10gaaaactcttagaactagaaaacatttttttttcacttttctc(T)10	63	131191	131253	SSC;CDS	ycf1
Pollock	p1	(A)11	11	131863	131873	SSC;CDS	ycf1
Pollock	p1	(T)10	10	133155	133164	IRa；	ycf1
Pollock	p4	(AAAT)3	12	144411	144422	IRa;IGS	trnI-UAU-rps12

## Sheet: Simmonds
S2 Table. Simple sequence repeats in six avocado chloroplast genomes.
Species	SSR type	Motif	SSR size (bp)	Start	End	Region	Annotation
Simmonds	p1	(A)15	15	370	384	LSC;IGS	trnH-GUG-psbA
Simmonds	p2	(AG)5	10	3224	3233	LSC;CDS	matK
Simmonds	p1	(T)12	12	4754	4765	LSC;IGS	trnStop-UUA-rps16
Simmonds	p1	(T)10	10	5216	5225	LSC;IGS	trnStop-UUA-rps16
Simmonds	p1	(A)18	18	5746	5763	LSC;intron	rps16
Simmonds	p1	(T)12	12	6125	6136	LSC;intron	rps16
Simmonds	p1	(T)11	11	8115	8125	LSC;IGS	rps16-trnQ-UUG
Simmonds	p1	(T)10	10	10704	10713	LSC;IGS	trnS-GCU-trnnull-CUA
Simmonds	p1	(T)12	12	11122	11133	LSC;intron	trnnull-CUA
Simmonds	p1	(A)15	15	13161	13175	LSC;IGS	atpA-atpF
Simmonds	p1	(T)10	10	13866	13875	LSC;intron	atpF
Simmonds	p1	(A)12	12	14272	14283	LSC;intron	atpF
Simmonds	p1	(A)11	11	15279	15289	LSC;IGS	atpH-atpI
Simmonds	p1	(T)10	10	15768	15777	LSC;IGS	atpH-atpI
Simmonds	p1	(T)11	11	17547	17557	LSC;IGS	rps2-rpoC2
Simmonds	p1	(T)11	11	19723	19733	LSC;CDS	rpoC2
Simmonds	p2	(AT)5	10	21096	21105	LSC;CDS	rpoC2
Simmonds	p2	(AT)5	10	28155	28164	LSC;IGS	rpoB-trnC-GCA
Simmonds	p1	(T)11	11	29971	29981	LSC;IGS	trnC-GCA-petN
Simmonds	p2	(AT)5	10	31210	31219	LSC;IGS	petN-psbM
Simmonds	c	(G)10taggtttcatctgaaaagtactctgtcgctgtcggggtaactagtaactatactat(ATTA)4	82	32076	32157	LSC;IGS	psbM-trnD-GUC
Simmonds	p4	(CATA)3	12	32607	32618	LSC;intron	trnY-GUA
Simmonds	p1	(A)11	11	32809	32819	LSC;intron	trnY-GUA
Simmonds	p1	(T)10	10	33478	33487	LSC;IGS	trnE-UUC-trnT-GGU
Simmonds	p2	(TA)7	14	34892	34905	LSC;IGS	trnT-GGU-psbD
Simmonds	p1	(A)10	10	38250	38259	LSC;intron	trnR-CCU
Simmonds	p1	(A)11	11	39095	39105	LSC;IGS	trnG-GCC-trnM-CAU
Simmonds	p1	(T)10	10	44365	44374	LSC;IGS	psaA-ycf3
Simmonds	p1	(T)11	11	45180	45190	LSC;intron	ycf3
Simmonds	p1	(A)10	10	46968	46977	LSC;intron	trnL-UAG
Simmonds	p1	(A)13	13	47979	47991	LSC;IGS	trnS-GGA-rps4
Simmonds	p4	(AACT)3	12	49082	49093	LSC;IGS	trnT-UGU-trnP-UGG
Simmonds	p1	(A)15	15	49297	49311	LSC;IGS	trnT-UGU-trnP-UGG
Simmonds	c	(TC)7(T)13	27	53279	53305	LSC;IGS	ndhC-trnC-ACA
Simmonds	p1	(T)12	12	54792	54803	LSC;intron	trnC-ACA
Simmonds	p1	(T)10	10	55732	55741	LSC;IGS	trnM-CAU-atpE
Simmonds	c	(TTCTAT)3attctttctagatccaaggactaaacaattc(A)16	65	64551	64615	LSC;IGS	ycf4-cemA
Simmonds	p2	(TC)5	10	64795	64804	LSC;CDS	cemA
Simmonds	p4	(AATG)3	12	65405	65416	LSC;CDS	cemA
Simmonds	c	(C)11(T)15	26	66795	66820	LSC;IGS	petA-psbJ
Simmonds	p1	(A)13	13	67222	67234	LSC;IGS	petA-psbJ
Simmonds	p5	(ATAGA)3	15	67350	67364	LSC;IGS	petA-psbJ
Simmonds	p3	(TAT)4	12	68874	68885	LSC;IGS	psbE-petL
Simmonds	p1	(A)12	12	73001	73012	LSC;IGS	rpl20-clpP
Simmonds	p1	(T)13	13	74418	74430	LSC;intron	clpP
Simmonds	p3	(TAT)4	12	74650	74661	LSC;intron	clpP
Simmonds	p1	(A)12	12	75099	75110	LSC;intron	clpP
Simmonds	p1	(T)12	12	75415	75426	LSC;intron	clpP
Simmonds	p1	(A)12	12	79183	79194	LSC;IGS	psbH-petB
Simmonds	p5	(AATAA)3	15	80589	80603	LSC;IGS	petB-petD
Simmonds	p4	(TTTC)3	12	81730	81741	LSC;IGS	petD-rpoA
Simmonds	c	(T)10cattttttc(TTAT)3	31	84392	84422	LSC;IGS	rps8-rpl14
Simmonds	p1	(T)14	14	86442	86455	LSC;IGS	rpl16-rps3
Simmonds	p2	(TC)7	14	87200	87213	LSC;CDS	rpl22
Simmonds	c	(C)11(T)10	21	88037	88057	LSC;IGS	rps19-rpl2
Simmonds	p2	(TA)5	10	88617	88626	LSC;intron	rpl2
Simmonds	c	(T)12a(T)13	26	89613	89638	LSC;IGS	rpl2-rpl23
Simmonds	p1	(A)10	10	92278	92287	LSC;CDS	ycf2
Simmonds	p2	(GA)6	12	93477	93488	LSC;CDS	ycf2
Simmonds	p4	(TTTA)3	12	102327	102338	IRb;IGS	rps12-trnI-UAU
Simmonds	p1	(A)10	10	113520	113529	IRb	ψ ycf1
Simmonds	p1	(A)15	15	116327	116341	SSC;IGS	ndhF-rpl32
Simmonds	p1	(A)11	11	117107	117117	SSC;IGS	ndhF-rpl32
Simmonds	p1	(A)13	13	117716	117728	SSC;IGS	rpl32-trnL-UAA
Simmonds	p1	(T)11	11	117850	117860	SSC;IGS	rpl32-trnL-UAA
Simmonds	p1	(T)12	12	117962	117973	SSC;IGS	rpl32-trnL-UAA
Simmonds	p1	(A)15	15	118117	118131	SSC;IGS	rpl32-trnL-UAA
Simmonds	p1	(A)10	10	118684	118693	SSC;IGS	rpl32-trnL-UAA
Simmonds	p1	(A)10	10	125207	125216	SSC;intron	ndhA
Simmonds	c	(T)12ccacagatatggattttaccaatcaggaataataagaatgccagttattttgatctgatacacccaataatctggatttattcatatattactttattct(ATCAA)3	127	128264	128390	SSC;IGS	rps15-ycf1
Simmonds	p1	(T)10	10	129782	129791	SSC;CDS	ycf1
Simmonds	p4	(CATT)3	12	130418	130429	SSC;CDS	ycf1
Simmonds	c	(T)10gaaaactcttagaactagaaaacatttttttttcacttttctc(T)10	63	131322	131384	SSC;CDS	ycf1
Simmonds	p1	(A)11	11	131994	132004	SSC;CDS	ycf1
Simmonds	p1	(T)10	10	133286	133295	IRa	ycf1
Simmonds	p4	(AAAT)3	12	144474	144485	IRa;IGS	trnI-UAU-rps12

## Sheet: Duke 7
S2 Table. Simple sequence repeats in six avocado chloroplast genomes.
Species	SSR type	Motif	SSR size (bp)	Start	End	Region	Annotation
Duke 7	p1	(A)11	11	298	308	LSC;IGS	trnH-GUG-psbA
Duke 7	p2	(AG)5	10	3144	3153	LSC;CDS	matK
Duke 7	p1	(T)12	12	4675	4686	LSC;IGS	trnStop-UUA-rps16
Duke 7	p1	(T)12	12	5137	5148	LSC;IGS	trnStop-UUA-rps16
Duke 7	p1	(C)10	10	5254	5263	LSC;IGS	trnStop-UUA-rps16
Duke 7	p1	(A)13	13	5670	5682	LSC;intron	rps16
Duke 7	p1	(T)11	11	6044	6054	LSC;intron	rps16
Duke 7	p1	(T)11	11	8033	8043	LSC;IGS	rps16-trnQ-UUG
Duke 7	p1	(A)20	20	13095	13114	LSC;IGS	atpA-atpF
Duke 7	p1	(T)10	10	13805	13814	LSC;intron	atpF
Duke 7	p1	(A)12	12	14211	14222	LSC;intron	atpF
Duke 7	p1	(T)10	10	15705	15714	LSC;IGS	atpH-atpI
Duke 7	p1	(T)12	12	17484	17495	LSC;IGS	rps2-rpoC2
Duke 7	p1	(T)11	11	19661	19671	LSC;CDS	rpoC2
Duke 7	p2	(AT)5	10	21034	21043	LSC;CDS	rpoC2
Duke 7	p1	(T)10	10	24080	24089	LSC;intron	rpoC1
Duke 7	p2	(AT)5	10	28094	28103	LSC;IGS	rpoB-trnC-GCA
Duke 7	p1	(T)10	10	29911	29920	LSC;IGS	trnC-GCA-petN
Duke 7	p2	(AT)5	10	31149	31158	LSC;IGS	petN-psbM
Duke 7	c	(A)10gggggggggtaggtttcatctgaaaagtactctgtcgctgtcggggtaactagtaactatactat(ATTA)4	91	32006	32096	LSC;IGS	psbM-trnD-GUC
Duke 7	p4	(CATA)3	12	32546	32557	LSC;intron	trnY-GUA
Duke 7	p1	(T)12	12	33415	33426	LSC;IGS	trnE-UUC-trnT-GGU
Duke 7	p2	(TA)7	14	34832	34845	LSC;IGS	trnT-GGU-psbD
Duke 7	p1	(A)10	10	38195	38204	LSC;intron	trnR-CCU
Duke 7	p1	(A)13	13	39039	39051	LSC;IGS	trnG-GCC-trnM-CAU
Duke 7	p1	(A)10	10	39706	39715	LSC;intron	trnY-GUA
Duke 7	p1	(T)11	11	44312	44322	LSC;IGS	psaA-ycf3
Duke 7	p1	(T)12	12	45129	45140	LSC;intron	ycf3
Duke 7	p4	(TAAA)3	12	46652	46663	LSC;intron	ycf3
Duke 7	p1	(A)10	10	46917	46926	LSC;IGS	ycf3-trnL-UAG
Duke 7	p1	(A)17	17	47928	47944	LSC;CDS	rps4
Duke 7	p4	(AACT)3	12	49036	49047	LSC;IGS	trnT-UGU-trnP-UGG
Duke 7	p1	(A)14	14	49251	49264	LSC;IGS	trnT-UGU-trnP-UGG
Duke 7	c	(TC)7(T)11	25	53226	53250	LSC;IGS	ndhC-trnC-ACA
Duke 7	p1	(T)10	10	54737	54746	LSC;intron	trnC-ACA
Duke 7	c	(T)10atggattttgtaccctttccctattatacccccactactcatatttgtatttg(T)11	74	55613	55686	LSC;IGS	trnM-CAU-atpE
Duke 7	c	(TTCTAT)3attctttctagatccaaggactaaacaattc(A)12	61	64507	64567	LSC;IGS	ycf4-cemA
Duke 7	p2	(TC)5	10	64747	64756	LSC;CDS	cemA
Duke 7	p4	(AATG)3	12	65357	65368	LSC;CDS	cemA
Duke 7	p1	(T)11	11	66754	66764	LSC;IGS	petA-psbJ
Duke 7	p1	(A)11	11	67166	67176	LSC;IGS	petA-psbJ
Duke 7	p5	(ATAGA)3	15	67292	67306	LSC;IGS	petA-psbJ
Duke 7	p3	(TAT)4	12	68816	68827	LSC;IGS	psbE-trnW-CCA
Duke 7	p1	(C)10	10	71108	71117	LSC;IGS	psaJ-rpl33
Duke 7	p1	(A)15	15	72924	72938	LSC;IGS	rpl20-clpP
Duke 7	p1	(T)14	14	74344	74357	LSC;intron	clpP
Duke 7	p3	(TAT)4	12	74577	74588	LSC;intron	clpP
Duke 7	p1	(A)14	14	75026	75039	LSC;intron	clpP
Duke 7	p1	(T)11	11	75344	75354	LSC;intron	clpP
Duke 7	p1	(A)10	10	79111	79120	LSC;CDS	petB
Duke 7	p4	(TTTC)3	12	81651	81662	LSC;IGS	petD-rpoA
Duke 7	p4	(TTAT)3	12	84331	84342	LSC;IGS	rps8-rpl14
Duke 7	p1	(T)10	10	84810	84819	LSC;IGS	rpl14-rpl16
Duke 7	p1	(T)14	14	86369	86382	LSC;IGS	rpl16-rps3
Duke 7	p2	(TC)7	14	87127	87140	LSC;CDS	rpl22
Duke 7	p2	(TA)6	12	88541	88552	LSC;intron	rpl2
Duke 7	c	(T)10c(T)13	24	89537	89560	LSC;IGS	rpl2-rpl23
Duke 7	p1	(A)10	10	92200	92209	LSC;CDS	ycf2
Duke 7	p2	(GA)6	12	93420	93431	LSC;CDS	ycf2
Duke 7	p4	(TTTA)3	12	102279	102290	IRb;IGS	rps12-trnI-UAU
Duke 7	p1	(A)10	10	113472	113481	IRb	ψ ycf1
Duke 7	p2	(AT)6	12	116874	116885	SSC;IGS	ndhF-rpl32
Duke 7	p1	(A)11	11	117051	117061	SSC;IGS	ndhF-rpl32
Duke 7	p1	(A)10	10	117660	117669	SSC;IGS	rpl32-trnL-UAA
Duke 7	p1	(T)10	10	117791	117800	SSC;IGS	rpl32-trnL-UAA
Duke 7	p1	(T)11	11	117904	117914	SSC;IGS	rpl32-trnL-UAA
Duke 7	p1	(A)12	12	118058	118069	SSC;IGS	rpl32-trnL-UAA
Duke 7	p1	(T)10	10	120145	120154	SSC;IGS	ccsA-ndhD
Duke 7	p1	(A)10	10	125149	125158	SSC;intron	ndhA
Duke 7	p1	(T)12	12	128211	128222	SSC;IGS	rps15-ycf1
Duke 7	p5	(ATCAA)3	15	128328	128342	SSC;IGS	rps15-ycf1
Duke 7	p1	(T)10	10	129734	129743	SSC;CDS	ycf1
Duke 7	p4	(CATT)3	12	130370	130381	SSC;CDS	ycf1
Duke 7	p1	(T)10	10	130644	130653	SSC;CDS	ycf1
Duke 7	c	(T)10gaaaactcttagaactagaaaacatttttttttcacttttctc(T)10	63	131274	131336	SSC;CDS	ycf1
Duke 7	p1	(A)11	11	131946	131956	SSC;CDS	ycf1
Duke 7	p1	(T)10	10	133238	133247	IRa；	ycf1
Duke 7	p4	(AAAT)3	12	144426	144437	IRa;IGS	trnI-UAU-rps12
