# Supplementary material for: Evolutionary analysis of six chloroplast genomes from three Persea americana ecological races: Insights into sequence divergences and phylogenetic relationships
Source: PLoS One. 2019 Sep 18;14(9):e0221827. doi: 10.1371/journal.pone.0221827 (PMC6750585; doi:10.1371/journal.pone.0221827)
Supplement: S3 Table — (XLSX) [file pone.0221827.s003.xlsx]

## Sheet: Reed
S3 Table. Distribution of repeat sequences in six avocado chloroplast genomes.
Species	Length of the 1st repeat	Starting position of the 1st repeat	Direction	Length of the 2nd repeat	Starting position of the 2nd repeat	Distance between the repeats	Evalue	RegionA	RegionB
Reed	19976	93952	P	19976	132757	0	0	IRb	IRa
Reed	77	0	P	77	93875	0	2.87e-37	IRa;ψ ycf2-trnH-GUG	IRb;CDS;ycf2
Reed	34	9	P	34	87994	-1	2.27e-09	IRa;ψ ycf2-trnH-GUG	LSC;IGS;rps19-rpl2
Reed	30	9511	P	30	47656	-3	0.000624	LSC;CDS;trnS-GCU	LSC;CDS;trnL-UAG
Reed	30	11195	F	30	38852	-3	0.000624	LSC;intron;trnnull-CUA	LSC;CDS;trnT-GGU
Reed	30	33365	F	30	39476	-3	0.000624	LSC;IGS;trnE-UUC-trnT-GGU	LSC;intron;trnY-GUA
Reed	30	37932	P	30	47656	-3	0.000624	LSC;CDS;trnR-CCU	LSC;CDS;trnL-UAG
Reed	41	41058	F	41	43282	-3	3.9e-10	LSC;CDS;psaB	LSC;CDS;psaA
Reed	39	45967	F	39	101928	-2	1.45e-10	LSC;intron;ycf3	IRb;IGS;rps12-trnI-UAU
Reed	39	45967	P	39	144718	-2	1.45e-10	LSC;intron;ycf3	IRa;IGS;trnI-UAU-rps12
Reed	30	45979	F	30	101940	-3	0.000624	LSC;intron;ycf3	IRb;IGS;rps12-trnI-UAU
Reed	30	45979	P	30	144715	-3	0.000624	LSC;intron;ycf3	IRa;IGS;trnI-UAU-rps12
Reed	38	48874	P	38	48874	-2	5.49e-10	LSC;IGS;rps4-trnT-UGU	LSC;IGS;rps4-trnT-UGU
Reed	30	53201	F	30	53203	-2	2.23e-05	LSC;IGS;ndhC-trnC-ACA	LSC;IGS;ndhC-trnC-ACA
Reed	31	62257	F	31	62272	-1	1.32e-07	LSC;IGS;accD-psaI	LSC;IGS;accD-psaI
Reed	48	78044	P	48	78044	0	8.28e-20	LSC;IGS;psbT-pbf1	LSC;IGS;psbT-pbf1
Reed	34	87994	F	34	93909	-1	2.27e-09	LSC;IGS;rps19-rpl2	IRb;CDS;ycf2
Reed	33	95203	F	33	95227	0	8.89e-11	IRb;CDS;ycf2	IRb;CDS;ycf2
Reed	33	95203	P	33	151425	0	8.89e-11	IRb;CDS;ycf2	IRa;ψ ycf2
Reed	33	95227	P	33	151449	0	8.89e-11	IRb;CDS;ycf2	IRa;ψ ycf2
Reed	33	97334	P	33	97334	-3	1.31e-05	IRb;IGS;ycf2-trnL-CAA	IRb;IGS;ycf2-trnL-CAA
Reed	33	97334	F	33	149318	-3	1.31e-05	IRb;IGS;ycf2-trnL-CAA	IRa;trnL-CAA-ψ ycf2
Reed	34	119605	P	34	119605	-2	1.12e-07	SSC;CDS;ccsA	SSC;CDS;ccsA
Reed	31	132723	F	31	132747	-3	0.000173	SSC;intron;trnF-AAA	SSC;intron;trnF-AAA
Reed	33	149318	P	33	149318	-3	1.31e-05	IRa;trnL-CAA-ψ ycf2	IRa;trnL-CAA-ψ ycf2
Reed	33	151425	F	33	151449	0	8.89e-11	IRa;ψ ycf2	IRa;ψ ycf2

## Sheet: Nabal
S3 Table. Distribution of repeat sequences in six avocado chloroplast genomes.
Species	Length of the 1st repeat	Starting position of the 1st repeat	Direction	Length of the 2nd repeat	Starting position of the 2nd repeat	Distance between the repeats	Evalue	RegionA	RegionB
Nabal	19975	93999	P	19975	132788	0	0	IRb	IRa
Nabal	77	0	P	77	93922	0	2.87e-37	IRa;ψ ycf2-trnH-GUG	IRb;CDS;ycf2
Nabal	34	9	P	34	88044	-1	2.27e-09	IRa;ψ ycf2-trnH-GUG	LSC;IGS;rps19-rpl2
Nabal	30	9497	P	30	47695	-3	0.000624	LSC;CDS;trnS-GCU	LSC;CDS;trnL-UAG
Nabal	30	11203	F	30	38871	-3	0.000624	LSC;intron;trnnull-CUA	LSC;CDS;trnT-GGU
Nabal	30	33385	F	30	39494	-3	0.000624	LSC;IGS;trnE-UUC-trnT-GGU	LSC;intron;trnY-GUA
Nabal	30	37951	P	30	47695	-3	0.000624	LSC;CDS;trnR-CCU	LSC;CDS;trnL-UAG
Nabal	41	41079	F	41	43303	-3	3.91e-10	LSC;CDS;psaB	LSC;CDS;psaA
Nabal	39	45988	F	39	101975	-2	1.45e-10	LSC;intron;ycf3	IRb;IGS;rps12-trnI-UAU
Nabal	39	45988	P	39	144748	-2	1.45e-10	LSC;intron;ycf3	IRa;IGS;trnI-UAU-rps12
Nabal	30	46000	F	30	101987	-3	0.000624	LSC;intron;ycf3	IRb;IGS;rps12-trnI-UAU
Nabal	30	46000	P	30	144745	-3	0.000624	LSC;intron;ycf3	IRa;IGS;trnI-UAU-rps12
Nabal	38	48917	P	38	48917	-2	5.5e-10	LSC;IGS;rps4-trnT-UGU	LSC;IGS;rps4-trnT-UGU
Nabal	31	53237	F	31	53239	-2	5.96e-06	LSC;IGS;ndhC-trnC-ACA	LSC;IGS;ndhC-trnC-ACA
Nabal	31	62296	F	31	62311	-1	1.32e-07	LSC;IGS;accD-psaI	LSC;IGS;accD-psaI
Nabal	48	78082	P	48	78082	0	8.28e-20	LSC;IGS;psbT-pbf1	LSC;IGS;psbT-pbf1
Nabal	34	88044	F	34	93956	-1	2.27e-09	LSC;IGS;rps19-rpl2	IRb;CDS;ycf2
Nabal	33	95250	F	33	95274	0	8.9e-11	IRb;CDS;ycf2	IRb;CDS;ycf2
Nabal	33	95250	P	33	151455	0	8.9e-11	IRb;CDS;ycf2	IRa;ψ ycf2
Nabal	33	95274	P	33	151479	0	8.9e-11	IRb;CDS;ycf2	IRa;ψ ycf2
Nabal	33	97381	P	33	97381	-3	1.31e-05	IRb;IGS;ycf2-trnL-CAA	IRb;IGS;ycf2-trnL-CAA
Nabal	33	97381	F	33	149348	-3	1.31e-05	IRb;IGS;ycf2-trnL-CAA	IRa;trnL-CAA-ψ ycf2
Nabal	34	119638	P	34	119638	-2	1.12e-07	SSC;CDS;ccsA	SSC;CDS;ccsA
Nabal	31	132753	F	31	132777	-2	5.96e-06	SSC;CDS;ycf1	SSC;CDS;ycf1
Nabal	33	149348	P	33	149348	-3	1.31e-05	IRa;trnL-CAA-ψ ycf2	IRa;trnL-CAA-ψ ycf2
Nabal	33	151455	F	33	151479	0	8.9e-11	IRa;ψ ycf2	IRa;ψ ycf2

## Sheet: Walter Hole
S3 Table. Distribution of repeat sequences in six avocado chloroplast genomes.
Species	Length of the 1st repeat	Starting position of the 1st repeat	Direction	Length of the 2nd repeat	Starting position of the 2nd repeat	Distance between the repeats	Evalue	RegionA	RegionB
Walter Hole	77	0	P	77	93780	0	2.87e-37	IRa;ψ ycf2-trnH-GUG	IRb;CDS;ycf2
Walter Hole	34	9	P	34	87903	-1	2.26e-09	IRa;ψ ycf2-trnH-GUG	LSC;CDS;rpl2
Walter Hole	30	9506	P	30	47588	-3	0.000623	LSC;CDS;trnS-GCU	LSC;CDS;trnL-UAG
Walter Hole	30	11212	F	30	38781	-3	0.000623	LSC;intron;trnnull-CUA	LSC;CDS;trnT-GGU
Walter Hole	30	33293	F	30	39405	-3	0.000623	LSC;IGS;trnE-UUC-trnT-GGU	LSC;intron;trnY-GUA
Walter Hole	30	37861	P	30	47588	-3	0.000623	LSC;CDS;trnR-CCU	LSC;CDS;trnL-UAG
Walter Hole	41	40988	F	41	43212	-3	3.9e-10	LSC;CDS;psaB	LSC;CDS;psaA
Walter Hole	39	45900	F	39	101833	-2	1.45e-10	LSC;intron;ycf3	IRb;IGS;rps12-trnI-UAU
Walter Hole	39	45900	P	39	144599	-2	1.45e-10	LSC;intron;ycf3	IRa;IGS;trnI-UAU-rps12
Walter Hole	30	45912	F	30	101845	-3	0.000623	LSC;intron;ycf3	IRb;IGS;rps12-trnI-UAU
Walter Hole	30	45912	P	30	144596	-3	0.000623	LSC;intron;ycf3	IRa;IGS;trnI-UAU-rps12
Walter Hole	38	48810	P	38	48810	-2	5.48e-10	LSC;IGS;rps4-trnT-UGU	LSC;IGS;rps4-trnT-UGU
Walter Hole	30	49338	R	30	116150	-3	0.000623	LSC;IGS;trnT-UGU-trnP-UGG	SSC;IGS;ndhF-rpl32
Walter Hole	31	53138	F	31	53140	-3	0.000172	LSC;IGS;ndhC-trnC-ACA	LSC;IGS;ndhC-trnC-ACA
Walter Hole	31	62192	F	31	62207	-1	1.32e-07	LSC;IGS;accD-psaI	LSC;IGS;accD-psaI
Walter Hole	30	74242	C	30	117954	-3	0.000623	LSC;CDS;clpP	SSC;IGS;rpl32-trnL-UAA
Walter Hole	48	77945	P	48	77945	0	8.27e-20	LSC;IGS;psbT-pbf1	LSC;IGS;psbT-pbf1
Walter Hole	34	87903	F	34	93814	-1	2.26e-09	LSC;CDS;rpl2	IRb;CDS;ycf2
Walter Hole	3155	93857	P	3155	149442	0	0	IRb;CDS;ycf2	IRa;trnL-CAA-ψ ycf2
Walter Hole	33	95108	F	33	95132	0	8.88e-11	IRb;CDS;ycf2	IRb;CDS;ycf2
Walter Hole	33	95108	P	33	151289	0	8.88e-11	IRb;CDS;ycf2	IRa;ψ ycf2
Walter Hole	33	95132	P	33	151313	0	8.88e-11	IRb;CDS;ycf2	IRa;ψ ycf2
Walter Hole	16804	97028	P	16804	132639	0	0	IRb	IRa
Walter Hole	33	97239	P	33	97239	-3	1.31e-05	IRb;IGS;ycf2-trnL-CAA	IRb;IGS;ycf2-trnL-CAA
Walter Hole	33	97239	F	33	149199	-3	1.31e-05	IRb;IGS;ycf2-trnL-CAA	IRa;trnL-CAA-ψ ycf2
Walter Hole	31	117538	P	31	117538	-3	0.000172	SSC;IGS;rpl32-trnL-UAA	SSC;IGS;rpl32-trnL-UAA
Walter Hole	34	119504	P	34	119504	-2	1.12e-07	SSC;CDS;ccsA	SSC;CDS;ccsA
Walter Hole	33	149199	P	33	149199	-3	1.31e-05	IRa;trnL-CAA-ψ ycf2	IRa;trnL-CAA-ψ ycf2
Walter Hole	33	151289	F	33	151313	0	8.88e-11	IRa;ψ ycf2	IRa;ψ ycf2

## Sheet: Pollock
S3 Table. Distribution of repeat sequences in six avocado chloroplast genomes.
Species	Length of the 1st repeat	Starting position of the 1st repeat	Direction	Length of the 2nd repeat	Starting position of the 2nd repeat	Distance between the repeats	Evalue	RegionA	RegionB
Pollock	14864	93877	P	14864	137864	0	0	IRb	IRa
Pollock	149	0	P	149	93728	0	1.29e-80	IRa;ψ ycf2-trnH-GUG	IRb;CDS;ycf2
Pollock	34	81	P	34	87847	-1	2.27e-09	IRa;ψ ycf2-trnH-GUG	LSC;IGS;rps19-rpl2
Pollock	31	361	C	31	89388	-3	0.000173	LSC;IGS;trnH-GUG-psbA	LSC;IGS;rpl2-rpl23
Pollock	30	9583	P	30	47586	-3	0.000624	LSC;CDS;trnS-GCU	LSC;CDS;trnS-GGA
Pollock	30	11267	F	30	38811	-3	0.000624	LSC;intron;trnnull-CUA	LSC;CDS;trnT-GGU
Pollock	30	33347	F	30	39435	-3	0.000624	LSC;IGS;trnH-UUC-trnT-GGU	LSC;intron;trnY-GUA
Pollock	30	37891	P	30	47586	-3	0.000624	LSC;CDS;trnR-CCU	LSC;CDS;trnS-GGA
Pollock	41	40988	F	41	43212	-3	3.9e-10	LSC;CDS;psaB	LSC;CDS;psaA
Pollock	39	45897	F	39	101847	-2	1.45e-10	LSC;intron;ycf3	IRb;IGS;rps12-trnI-UAU
Pollock	39	45897	P	39	144719	-2	1.45e-10	LSC;intron;ycf3	IRa;IGS;trnI-UAU-rps12
Pollock	30	45909	F	30	101859	-3	0.000624	LSC;intron;ycf3	IRb;IGS;rps12-trnI-UAU
Pollock	30	45909	P	30	144716	-3	0.000624	LSC;intron;ycf3	IRa;IGS;trnI-UAU-rps12
Pollock	38	48804	P	38	48804	-2	5.49e-10	LSC;IGS;rps4-trnT-UGU	LSC;IGS;rps4-trnT-UGU
Pollock	30	53107	F	30	53109	-2	2.23e-05	LSC;IGS;ndhC-trnC-ACA	LSC;IGS;ndhC-trnC-ACA
Pollock	31	62139	F	31	62154	-1	1.32e-07	LSC;IGS;accD-psaI	LSC;IGS;accD-psaI
Pollock	32	73185	P	32	73563	-3	4.76e-05	LSC;IGS;rpl20-clpP	LSC;IGS;rpl20-clpP
Pollock	48	77897	P	48	77897	0	8.28e-20	LSC;IGS;psbT-pbf1	LSC;IGS;psbT-pbf1
Pollock	34	87847	F	34	93762	-1	2.27e-09	LSC;IGS;rps19-rpl2	IRb;CDS;ycf2
Pollock	33	95056	F	33	95080	0	8.89e-11	IRb;CDS;ycf2	IRb;CDS;ycf2
Pollock	33	95056	P	33	151492	0	8.89e-11	IRb;CDS;ycf2	IRa;ψ ycf2
Pollock	33	95080	P	33	151516	0	8.89e-11	IRb;CDS;ycf2	IRa;ψ ycf2
Pollock	33	97187	P	33	97187	-3	1.31e-05	IRb;IGS;ycf2-trnL-CAA	IRb;IGS;ycf2-trnL-CAA
Pollock	33	97187	F	33	149385	-3	1.31e-05	IRb	IRa;trnL-CAA-ψ ycf2
Pollock	68	100315	F	68	100381	0	7.53e-32	IRb;IGS;ndhB-rps7	IRb;IGS;ndhB-rps7
Pollock	68	100315	P	68	146156	0	7.53e-32	IRb;IGS;ndhB-rps7	IRa;IGS;rps7-ndhB
Pollock	68	100381	P	68	146222	0	7.53e-32	IRb;IGS;ndhB-rps7	IRa;IGS;rps7-ndhB
Pollock	34	103269	F	34	103302	0	2.22e-11	IRb;IGS;rps12-trnI-UAU	IRb;IGS;rps12-trnI-UAU
Pollock	34	103269	P	34	143269	0	2.22e-11	IRb;IGS;rps12-trnI-UAU	IRa;IGS;trnI-UAU-rps12
Pollock	34	103302	P	34	143302	0	2.22e-11	IRb;IGS;rps12-trnI-UAU	IRa;IGS;trnI-UAU-rps12
Pollock	36	104086	F	36	104121	0	1.39e-12	IRb;CDS;rrn16	IRb;CDS;rrn16
Pollock	36	104086	P	36	142448	0	1.39e-12	IRb;CDS;rrn16	IRa;CDS;rrn16
Pollock	36	104121	P	36	142483	0	1.39e-12	IRb;CDS;rrn16	IRa;CDS;rrn16
Pollock	5173	108742	P	5173	132690	0	0	IRb;IGS;trnA-UGC-rrn23	SSC;intron;trnF-AAA
Pollock	34	119556	P	34	119556	-2	1.12e-07	SSC;CDS;ccsA	SSC;CDS;ccsA
Pollock	31	132656	F	31	132680	-3	0.000173	SSC;intron;trnF-AAA	SSC;intron;trnF-AAA
Pollock	36	142448	F	36	142483	0	1.39e-12	IRa;CDS;rrn16	IRa;CDS;rrn16
Pollock	34	143269	F	34	143302	0	2.22e-11	IRa;IGS;trnI-UAU-rps12	IRa;IGS;trnI-UAU-rps12
Pollock	68	146156	F	68	146222	0	7.53e-32	IRa;IGS;rps7-ndhB	IRa;IGS;rps7-ndhB
Pollock	33	149385	P	33	149385	-3	1.31e-05	IRa;trnL-CAA-ψ ycf2	IRa;trnL-CAA-ψ ycf2
Pollock	33	151492	F	33	151516	0	8.89e-11	IRa;ψ ycf2	IRa;ψ ycf2

## Sheet: Simmonds
S3 Table. Distribution of repeat sequences in six avocado chloroplast genomes.
Species	Length of the 1st repeat	Starting position of the 1st repeat	Direction	Length of the 2nd repeat	Starting position of the 2nd repeat	Distance between the repeats	Evalue	RegionA	RegionB
Simmonds	19895	94098	P	19895	132821	0	0	IRb	IRa
Simmonds	149	0	P	149	93949	0	1.29e-80	IRa;ψ ycf2-trnH-GUG	IRb;CDS;ycf2
Simmonds	34	81	P	34	88068	-1	2.27e-09	IRa;ψ ycf2-trnH-GUG	LSC;IGS;rps19-rpl2
Simmonds	31	361	C	31	89609	-3	0.000173	LSC;IGS;trnH-GUG-psbA	LSC;IGS;rpl2-rpl23
Simmonds	30	9583	P	30	47728	-3	0.000624	LSC;CDS;trnS-GCU	LSC;CDS;trnS-UAG
Simmonds	30	11267	F	30	38924	-3	0.000624	LSC;intron;trnnull-CUA	LSC;CDS;trnT-GCC
Simmonds	30	33437	F	30	39548	-3	0.000624	LSC;IGS;trnH-UUC-trnT-GGU	LSC;CDS;rps14
Simmonds	30	38004	P	30	47728	-3	0.000624	LSC;CDS;trnR-CCU	LSC;CDS;trnS-UAG
Simmonds	41	41130	F	41	43354	-3	3.9e-10	LSC;CDS;psaB	LSC;CDS;psaA
Simmonds	39	46039	F	39	101993	-2	1.45e-10	LSC;intron;ycf3	IRb;IGS;rps12-trnI-UAU
Simmonds	39	46039	P	39	144782	-2	1.45e-10	LSC;intron;ycf3	IRa;IGS;trnI-UAU-rps12
Simmonds	30	46051	F	30	102005	-3	0.000624	LSC;intron;ycf3	IRb;IGS;rps12-trnI-UAU
Simmonds	30	46051	P	30	144779	-3	0.000624	LSC;intron;ycf3	IRa;IGS;trnI-UAU-rps12
Simmonds	38	48946	P	38	48946	-2	5.49e-10	LSC;IGS;rps4-trnT-UGU	LSC;IGS;rps4-trnT-UGU
Simmonds	30	53273	F	30	53275	-2	2.23e-05	LSC;IGS;ndhC-trnC-ACA	LSC;IGS;ndhC-trnC-ACA
Simmonds	31	62329	F	31	62344	-1	1.32e-07	LSC;IGS;accD-psaI	LSC;IGS;accD-psaI
Simmonds	48	78118	P	48	78118	0	8.28e-20	LSC;IGS;psbT-pbf1	LSC;IGS;psbT-pbf1
Simmonds	34	88068	F	34	93983	-1	2.27e-09	LSC;IGS;rps19-rpl2	IRb;CDS;ycf2
Simmonds	33	95268	F	33	95292	0	8.89e-11	IRb;CDS;ycf2	IRb;CDS;ycf2
Simmonds	33	95268	P	33	151489	0	8.89e-11	IRb;CDS;ycf2	IRa;ψ ycf2
Simmonds	33	95292	P	33	151513	0	8.89e-11	IRb;CDS;ycf2	IRa;ψ ycf2
Simmonds	33	97399	P	33	97399	-3	1.31e-05	IRb;IGS;ycf2-trnL-CAA	IRb;IGS;ycf2-trnL-CAA
Simmonds	33	97399	F	33	149382	-3	1.31e-05	IRb;IGS;ycf2-trnL-CAA	IRa;trnL-CAA-ψ ycf2
Simmonds	34	119669	P	34	119669	-2	1.12e-07	SSC;CDS;ccsA	SSC;CDS;ccsA
Simmonds	31	132787	F	31	132811	-3	0.000173	SSC;intron;trnF-AAA	SSC;intron;trnF-AAA
Simmonds	33	149382	P	33	149382	-3	1.31e-05	IRa;trnL-CAA-ψ ycf2	IRa;trnL-CAA-ψ ycf2
Simmonds	33	151489	F	33	151513	0	8.89e-11	IRa;ψ ycf2	IRa;ψ ycf2

## Sheet: Duke 7
S3 Table. Distribution of repeat sequences in six avocado chloroplast genomes.
Species	Length of the 1st repeat	Starting position of the 1st repeat	Direction	Length of the 2nd repeat	Starting position of the 2nd repeat	Distance between the repeats	Evalue	RegionA	RegionB
Duke 7	19975	93969	P	19975	132774	0	0	IRb	IRa
Duke 7	77	0	P	77	93892	0	2.87e-37	IRa;ψ ycf2-trnH-GUG	IRb;CDS;ycf2
Duke 7	34	9	P	34	87992	-2	1.12e-07	IRa;ψ ycf2-trnH-GUG	LSC;IGS;rps19-rpl2
Duke 7	30	9500	P	30	47677	-3	0.000624	LSC;CDS;trnS-GCU	LSC;CDS;trnS-GGA
Duke 7	30	11205	F	30	38869	-3	0.000624	LSC;intron;trnnull-CUA	LSC;CDS;trnT-GGU
Duke 7	30	33374	F	30	39494	-3	0.000624	LSC;IGS;trnH-UUC-trnT-GGU	LSC;intron;trnY-GUA
Duke 7	30	37949	P	30	47677	-3	0.000624	LSC;CDS;trnR-CCU	LSC;CDS;trnS-GGA
Duke 7	41	41077	F	41	43301	-3	3.91e-10	LSC;CDS;psaB	LSC;CDS;psaA
Duke 7	39	45989	F	39	101945	-2	1.45e-10	LSC;intron;ycf3	IRb;IGS;rps12-trnI-UAU
Duke 7	39	45989	P	39	144734	-2	1.45e-10	LSC;intron;ycf3	IRa;IGS;trnI-UAU-rps12
Duke 7	30	46001	F	30	101957	-3	0.000624	LSC;intron;ycf3	IRb;IGS;rps12-trnI-UAU
Duke 7	30	46001	P	30	144731	-3	0.000624	LSC;intron;ycf3	IRa;IGS;trnI-UAU-rps12
Duke 7	38	48900	P	38	48900	-2	5.49e-10	LSC;IGS;rps4-trnT-UGU	LSC;IGS;rps4-trnT-UGU
Duke 7	30	53220	F	30	53222	-3	0.000624	LSC;IGS;ndhC-trnC-ACA	LSC;IGS;ndhC-trnC-ACA
Duke 7	31	62275	F	31	62290	-1	1.32e-07	LSC;IGS;accD-psaI	LSC;IGS;accD-psaI
Duke 7	48	78046	P	48	78046	0	8.28e-20	LSC;IGS;psbT-pbf1	LSC;IGS;psbT-pbf1
Duke 7	34	87992	F	34	93926	-2	1.12e-07	LSC;IGS;rps19-rpl2	IRb;CDS;ycf2
Duke 7	46	92771	F	46	92792	-2	1.23e-14	LSC;CDS;ycf2	LSC;CDS;ycf2
Duke 7	33	95220	F	33	95244	0	8.89e-11	IRb;CDS;ycf2	IRb;CDS;ycf2
Duke 7	33	95220	P	33	151441	0	8.89e-11	IRb;CDS;ycf2	IRa;ψ ycf2
Duke 7	33	95244	P	33	151465	0	8.89e-11	IRb;CDS;ycf2	IRa;ψ ycf2
Duke 7	33	97351	P	33	97351	-3	1.31e-05	IRb;IGS;ycf2-trnL-CAA	IRb;IGS;ycf2-trnL-CAA
Duke 7	33	97351	F	33	149334	-3	1.31e-05	IRb	IRa;trnL-CAA-ψ ycf2
Duke 7	34	119610	P	34	119610	-2	1.12e-07	SSC;CDS;ccsA	SSC;CDS;ccsA
Duke 7	31	132739	F	31	132763	-3	0.000173	SSC;intron;trnF-AAA	SSC;intron;trnF-AAA
Duke 7	33	149334	P	33	149334	-3	1.31e-05	IRa;trnL-CAA-ψ ycf2	IRa;trnL-CAA-ψ ycf2
Duke 7	33	151441	F	33	151465	0	8.89e-11	IRa;ψ ycf2	IRa;ψ ycf2
