# Supplementary material for: Evolutionary analysis of six chloroplast genomes from three Persea americana ecological races: Insights into sequence divergences and phylogenetic relationships
Source: PLoS One. 2019 Sep 18;14(9):e0221827. doi: 10.1371/journal.pone.0221827 (PMC6750585; doi:10.1371/journal.pone.0221827)
Supplement: S4 Table — (XLSX) [file pone.0221827.s004.xlsx]

## Sheet: S4 Table
S4 Table. Percentages of variable characteristics in protein-coding and non-coding regions in six avocado chloroplast genomes.
Scopes	Region	Lengths	start position	end position	Variation points	Variation rates （%）
CDS	psbA	1062	1635	574	0	0
CDS	matK	1530	3706	2177	7	0.46
CDS	rps16	270	6391	5274	2	0.74
CDS	psbK	180	8700	8879	0	0
CDS	psbI	111	9263	9373	1	0.9
CDS	atpA	1524	13056	11533	1	0.07
CDS	atpF	555	14408	13124	2	0.36
CDS	atpH	246	15113	14868	2	0.81
CDS	atpI	744	16521	15778	0	0
CDS	rps2	711	17454	16744	7	0.98
CDS	rpoC2	4158	21784	17627	13	0.31
CDS	rpoC1	2052	24715	21946	2	0.1
CDS	rpoB	3207	27948	24742	7	0.22
CDS	petN	90	30201	30290	0	0
CDS	psbM	105	31461	31357	1	0.95
CDS	psbD	1062	35288	36349	2	0.19
CDS	psbC	1386	36333	37718	2	0.14
CDS	psbZ	189	38348	38536	0	0
CDS	rps14	303	39568	39266	1	0.33
CDS	psaB	2205	41901	39697	1	0.05
CDS	psaA	2253	44179	41927	2	0.09
CDS	ycf3	507	46789	44818	1	0.2
CDS	rps4	606	48571	47966	2	0.33
CDS	ndhJ	423	51509	51087	1	0.24
CDS	ndhK	678	52340	51663	2	0.29
CDS	ndhC	363	52762	52400	0	0
CDS	atpE	405	56169	55765	1	0.25
CDS	atpB	1497	57662	56166	3	0.2
CDS	rbcL	1428	58417	59844	2	0.14
CDS	accD	1488	60548	62035	6	0.4
CDS	psaI	111	62636	62746	1	0.9
CDS	ycf4	555	63184	63738	0	0
CDS	cemA	690	64656	65345	2	0.29
CDS	petA	963	65568	66530	3	0.31
CDS	psbJ	123	67786	67664	0	0
CDS	psbL	117	68029	67913	1	0.85
CDS	psbF	120	68171	68052	0	0
CDS	psbE	252	68432	68181	0	0
CDS	petL	96	69737	69832	1	1.04
CDS	petG	114	70007	70120	0	0
CDS	psaJ	135	70916	71050	0	0
CDS	rpl33	201	71479	71679	0	0
CDS	rps18	306	71820	72125	1	0.33
CDS	rpl20	354	72735	72382	1	0.28
CDS	clpP	609	75791	73751	0	0
CDS	psbB	1527	76220	77746	1	0.07
CDS	psbT	108	77924	78031	0	0
CDS	pbf1	132	78221	78090	0	0
CDS	psbH	222	78329	78550	0	0
CDS	petB	489	79618	80106	1	0.2
CDS	petD	420	81088	81507	0	0
CDS	rpoA	1020	82714	81695	2	0.2
CDS	rps11	393	83175	82783	1	0.25
CDS	rpl36	114	83401	83288	0	0
CDS	infA	234	83750	83517	2	0.85
CDS	rps8	399	84265	83867	0	0
CDS	rpl14	369	84811	84443	2	0.54
CDS	rpl16	357	85293	84937	1	0.28
CDS	rps3	663	87117	86455	2	0.3
CDS	rpl22	564	87571	87008	0	0
CDS	rps19	279	87951	87673	1	0.36
CDS	rpl2	822	89527	88028	4	0.49
CDS	rpl23	291	89853	89563	1	0.34
CDS	ycf2	6858	90180	97037	24	0.35
CDS	ndhB	1530	100243	98012	0	0
CDS	rps7	468	101037	100570	0	0
CDS	rps12	255	101886	101096	0	0
CDS	ndhF	2223	116170	113948	10	0.45
CDS	rpl32	174	117302	117475	2	1.15
CDS	ccsA	873	119122	119994	11	1.26
CDS	ndhD	1509	121736	120228	5	0.33
CDS	psaC	246	122099	121854	0	0
CDS	ndhE	303	122669	122367	0	0
CDS	ndhG	531	123450	122920	3	0.56
CDS	ndhI	543	124324	123782	2	0.37
CDS	ndhA	1092	126618	124403	3	0.27
CDS	ndhH	1182	127801	126620	6	0.51
CDS	rps15	267	128175	127909	1	0.37
CDS	ycf1	5571	134135	128565	24	0.43
CDS	rps12	255	144800	145590	0	0
CDS	rps7	468	145649	146116	1	0.21
CDS	ndhB	1530	146443	148674	0	0
IGS	trnH-GUG-psbA	401	173	573	10	2.49
IGS	psbA-trnStop-UUA	233	1636	1868	2	0.86
IGS	trnStop-UUA-rps16	818	4456	5273	5	0.61
IGS	rps16-trnQ-UUG	1901	6392	8292	12	0.63
IGS	trnQ-UUG-psbK	335	8365	8699	0	0
IGS	psbK-psbI	383	8880	9262	0	0
IGS	psbI-trnS-GCU	139	9374	9512	0	0
IGS	trnS-GCU-trnnull-CUA	1081	9601	10681	3	0.28
IGS	trnR-UCU-atpA	112	11421	11532	2	1.79
IGS	atpA-atpF	67	13057	13123	0	0
IGS	atpF-atpH	459	14409	14867	2	0.44
IGS	atpH-atpI	664	15114	15777	0	0
IGS	atpI-rps2	222	16522	16743	0	0
IGS	rps2-rpoC2	172	17455	17626	0	0
IGS	rpoC2-rpoC1	161	21785	21945	1	0.62
IGS	rpoC1-rpoB	26	24716	24741	0	0
IGS	rpoB-trnC-GCA	1123	27949	29071	4	0.36
IGS	trnC-GCA-petN	1058	29143	30200	66	6.24
IGS	petN-psbM	1066	30291	31356	0	0
IGS	psbM-trnD-GUC	978	31462	32439	8	0.82
IGS	trnY-GUA-trnE-UUC	52	32914	32965	0	0
IGS	trnE-UUC-trnT-GGU	732	33041	33772	2	0.27
IGS	trnT-GGU-psbD	1441	33847	35287	8	0.56
IGS	psbC-trnR-CCU	215	37719	37933	0	0
IGS	trnS-UGA-psbZ	321	38027	38347	1	0.31
IGS	trnG-GCC-trnM-CAU	153	38884	39036	2	1.31
IGS	trnM-CAU-trnY-GUA	16	39112	39127	0	0
IGS	psaB-psaA	25	41902	41926	0	0
IGS	psaA-ycf3	638	44180	44817	0	0
IGS	ycf3-rps4	811	46790	47600	2	0.25
IGS	rps4-trnT-UGU	338	48572	48909	1	0.3
IGS	trnT-UGU-trnP-UGG	564	48985	49548	3	0.53
IGS	trnP-UGG-trnF-GAA	347	50118	50464	1	0.29
IGS	trnF-GAA-ndhJ	548	50539	51086	3	0.55
IGS	ndhJ-ndhK	153	51510	51662	0	0
IGS	ndhK-ndhC	59	52341	52399	0	0
IGS	ndhC-trnC-ACA	1859	52763	54621	6	0.32
IGS	trnC-ACA-trnM-CAU	178	55287	55464	0	0
IGS	trnM-CAU-atpE	227	55538	55764	0	0
IGS	atpB-rbcL	754	57663	58416	1	0.13
IGS	rbcL-accD	703	59845	60547	1	0.14
IGS	accD-psaI	600	62036	62635	0	0
IGS	psaI-ycf4	437	62747	63183	3	0.69
IGS	ycf4-cemA	917	63739	64655	0	0
IGS	cemA-petA	222	65346	65567	1	0.45
IGS	petA-psbJ	1133	66531	67663	13	1.15
IGS	psbJ-psbL	126	67787	67912	4	3.17
IGS	psbL-psbF	22	68030	68051	0	0
IGS	psbF-psbE	9	68172	68180	0	0
IGS	psbE-petL	1304	68433	69736	4	0.31
IGS	petL-petG	174	69833	70006	0	0
IGS	petG-trnW-CCA	119	70121	70239	2	1.68
IGS	trnW-CCA-trnP-UGG	152	70314	70465	0	0
IGS	trnP-UGG-psaJ	375	70541	70915	2	0.53
IGS	psaJ-rpl33	428	71051	71478	1	0.23
IGS	rpl33-rps18	140	71680	71819	0	0
IGS	rps18-rpl20	256	72126	72381	1	0.39
IGS	rpl20-clpP	1015	72736	73750	5	0.49
IGS	clpP-psbB	428	75792	76219	2	0.47
IGS	psbB-psbT	177	77747	77923	0	0
IGS	psbT-pbf1	58	78032	78089	0	0
IGS	pbf1-psbH	107	78222	78328	0	0
IGS	psbH-petB	1067	78551	79617	2	0.19
IGS	petB-petD	981	80107	81087	4	0.41
IGS	petD-rpoA	187	81508	81694	0	0
IGS	rpoA-rps11	68	82715	82782	0	0
IGS	rps11-rpl36	112	83176	83287	0	0
IGS	rpl36-infA	115	83402	83516	1	0.87
IGS	infA-rps8	116	83751	83866	0	0
IGS	rps8-rpl14	177	84266	84442	1	0.56
IGS	rpl14-rpl16	125	84812	84936	0	0
IGS	rpl16-rps3	1161	85294	86454	4	0.34
IGS	rpl22-rps19	101	87572	87672	0	0
IGS	rps19-rpl2	76	87952	88027	0	0
IGS	rpl2-rpl23	35	89528	89562	0	0
IGS	rpl23-trnM-CAU	169	89854	90022	0	0
IGS	trnM-CAU-ycf2	83	90097	90179	0	0
IGS	ycf2-trnL-CAA	332	97038	97369	0	0
IGS	trnL-CAA-ndhB	559	97453	98011	0	0
IGS	ndhB-rps7	326	100244	100569	0	0
IGS	rps7-rps12	58	101038	101095	0	0
IGS	rps12-trnI-UAU	1576	101887	103462	0	0
IGS	trnI-UAU-trnV-GAC	169	103536	103704	0	0
IGS	trnV-GAC-rrn16	228	103777	104004	0	0
IGS	rrn16-trnI-GAU	249	105496	105744	0	0
IGS	trnI-GAU-trnA-UGC	64	106761	106824	0	0
IGS	trnA-UGC-rrn23	1373	107696	109068	1	0.07
IGS	rrn4.5-rrn5	220	110860	111079	0	0
IGS	rrn5-trnR-ACG	231	111202	111432	0	0
IGS	trnR-ACG-trnN-GUU	593	111508	112100	0	0
IGS	trnY-GUA-ndhF	1345	112603	113947	1	0.07
IGS	ndhF-rpl32	1131	116171	117301	6	0.53
IGS	rpl32-trnL-UAA	1251	117476	118726	12	0.96
IGS	trnL-UAG-ccsA	166	118956	119121	1	0.6
IGS	ccsA-ndhD	233	119995	120227	4	1.72
IGS	ndhD-psaC	117	121737	121853	5	4.27
IGS	psaC-ndhE	267	122100	122366	0	0
IGS	ndhE-ndhG	250	122670	122919	0	0
IGS	ndhG-ndhI	331	123451	123781	0	0
IGS	ndhI-ndhA	78	124325	124402	0	0
IGS	ndhH-rps15	107	127802	127908	0	0
IGS	rps15-ycf1	389	128176	128564	0	0
IGS	trnN-GUU-trnD-GUC	593	134586	135178	6	1.01
IGS	trnR-ACG-rrn5	231	135254	135484	1	0.43
IGS	rrn5-rrn4.5	220	135607	135826	0	0
IGS	rrn4.5-rrn23	98	135930	136027	0	0
IGS	rrn23-trnA-UGC	1373	137618	138990	1	0.07
IGS	trnA-UGC-trnI-GAU	64	139862	139925	0	0
IGS	trnI-GAU-rrn16	249	140942	141190	0	0
IGS	rrn16-trnV-GAC	228	142682	142909	0	0
IGS	trnV-GAC-trnI-UAU	169	142982	143150	0	0
IGS	trnI-UAU-rps12	1576	143224	144799	0	0
IGS	rps12-rps7	58	145591	145648	0	0
IGS	rps7-ndhB	326	146117	146442	0	0
IGS	ndhB-trnL-CAA	559	148675	149233	0	0
IGS	trnL-CAA-trnH-GUG	3514	149317	97	0	0
