# Supplementary material for: Evolutionary analysis of six chloroplast genomes from three Persea americana ecological races: Insights into sequence divergences and phylogenetic relationships
Source: PLoS One. 2019 Sep 18;14(9):e0221827. doi: 10.1371/journal.pone.0221827 (PMC6750585; doi:10.1371/journal.pone.0221827)
Supplement: S5 Table — (XLSX) [file pone.0221827.s005.xlsx]

## Sheet: S5 Table
S5 Table. Single nucleotide polymorphisms (SNPs) in six avocado chloroplast genomes.
Position	Reed	Nabal	Walter Hole	Pollock	Simmonds	Duke 7
194	G	G	A	G	G	G
273	C	C	T	C	C	C
291	C	C	C	C	C	A
375	C	C	C	C	C	A
430	T	T	T	T	T	A
431	T	T	T	T	T	G
432	C	C	C	C	C	G
433	C	C	C	C	C	A
434	T	T	T	T	T	A
440	C	C	C	C	C	A
1809	T	T	T	T	T	A
1866	G	A	G	G	G	G
2216	A	C	C	A	A	C
2229	C	C	C	C	C	A
2344	A	A	G	A	A	A
2864	C	C	G	C	C	C
2865	A	A	G	A	A	A
2998	C	A	A	C	C	A
3429	G	T	G	G	G	G
3761	C	C	G	C	C	C
3835	C	G	G	C	C	G
3987	G	T	G	G	G	G
4250	G	T	G	G	G	G
4731	T	G	T	T	T	T
4742	G	G	T	G	G	G
4856	A	G	G	A	A	G
5006	G	C	G	G	G	G
5073	G	A	G	G	G	G
5387	C	T	C	C	C	C
5390	T	T	T	T	T	C
5785	G	G	T	G	G	G
5932	T	C	T	T	T	T
6672	A	T	T	A	A	T
6673	T	A	A	T	T	A
6716	C	C	A	C	C	C
6999	G	T	G	G	G	G
7087	C	C	C	C	C	T
7423	C	C	C	C	C	T
7498	C	C	C	C	C	T
7652	C	C	C	C	C	T
7677	G	T	G	G	G	G
7953	C	C	C	C	C	T
8219	G	G	T	G	G	G
8257	C	C	C	C	C	A
9315	T	T	T	T	T	C
9573	T	G	G	T	T	T
9574	A	A	A	A	A	C
9790	T	T	C	T	T	T
10331	G	G	G	G	G	T
10514	C	C	A	C	C	C
10993	G	A	G	G	G	G
11265	T	T	T	T	T	G
11266	T	T	G	T	T	T
11481	A	C	C	A	A	C
11532	C	C	C	C	C	A
13007	A	A	G	A	A	A
13301	G	G	G	G	G	A
13543	C	A	C	C	C	C
13549	C	C	C	C	C	A
14026	G	G	T	G	G	G
14187	C	C	A	C	C	C
14313	A	A	G	A	A	A
14433	A	A	G	A	A	A
14720	A	C	C	A	A	C
15013	T	G	G	T	T	G
15073	A	G	G	A	A	G
16747	G	G	G	G	G	A
16786	G	A	A	G	G	A
16946	A	C	A	A	A	A
16967	C	C	C	C	C	A
17198	C	C	T	C	C	C
17232	T	C	T	T	T	T
17307	A	A	G	A	A	G
17676	C	C	C	C	C	A
17856	C	C	T	C	C	C
17866	G	G	A	G	G	G
17907	T	T	C	T	T	T
18759	G	G	T	G	G	G
18807	T	G	T	T	T	T
18856	C	A	C	C	C	C
18988	C	T	T	C	C	T
19440	G	G	T	G	G	G
19581	C	C	T	C	C	C
19694	C	C	T	C	C	C
20842	T	G	T	T	T	T
20958	T	G	G	T	T	G
21805	C	T	T	C	C	T
22164	C	A	C	C	C	C
22634	T	T	C	T	T	T
23916	C	C	T	C	C	C
24104	T	T	T	T	T	G
25724	G	T	G	G	G	G
25809	A	G	G	A	A	G
25913	A	G	G	A	A	G
26216	A	A	A	A	A	G
26264	C	C	C	C	C	A
27261	A	A	C	A	A	A
27948	A	C	C	A	A	C
28088	A	C	A	A	A	A
28655	C	C	C	C	C	T
28854	G	G	G	G	G	A
28941	C	T	C	C	C	C
29115	G	G	G	G	G	A
29167	T	G	T	T	T	G
29194	C	A	C	C	C	C
29294	A	A	A	T	A	A
29295	A	A	A	C	A	A
29296	A	A	A	C	A	A
29303	G	G	G	A	G	G
29306	C	C	C	T	C	C
29307	A	A	A	G	A	A
29310	A	A	A	T	A	A
29311	A	A	A	T	A	A
29312	T	T	T	A	T	T
29320	A	A	A	G	A	A
29321	A	A	A	T	A	A
29323	A	A	A	G	A	A
29327	C	C	C	G	C	C
29328	C	C	C	A	C	C
29331	C	C	C	T	C	C
29332	T	T	T	G	T	T
29334	T	T	T	A	T	T
29336	T	T	T	A	T	T
29337	C	C	C	A	C	C
29338	T	T	T	A	T	T
29340	T	T	T	A	T	T
29341	T	T	T	A	T	T
29342	T	T	T	A	T	T
29343	T	T	T	A	T	T
29345	T	T	T	A	T	T
29350	T	T	T	A	T	T
29351	T	T	T	A	T	T
29352	T	T	T	A	T	T
29353	T	T	T	A	T	T
29354	G	G	G	A	G	G
29355	G	G	G	A	G	G
29357	G	G	G	C	G	G
29358	G	G	G	A	G	G
29361	T	T	T	G	T	T
29362	G	G	G	T	G	G
29363	G	G	G	T	G	G
29364	C	C	C	T	C	C
29365	C	C	C	G	C	C
29366	G	G	G	C	G	G
29367	A	A	A	T	A	A
29370	G	G	G	C	G	G
29371	G	G	G	A	G	G
29374	A	A	A	C	A	A
29375	G	G	G	A	G	G
29376	G	G	G	T	G	G
29378	G	G	G	C	G	G
29379	G	G	G	T	G	G
29380	G	G	G	T	G	G
29381	G	G	G	A	G	G
29382	G	G	G	T	G	G
29383	A	A	A	T	A	A
29384	C	C	C	T	C	C
29386	G	G	G	A	G	G
29396	T	T	T	C	T	T
29397	T	T	T	G	T	T
29398	T	T	T	A	T	T
29400	T	T	T	A	T	T
29402	C	C	C	T	C	C
29403	C	C	C	G	C	C
29405	A	A	A	T	A	A
29407	T	T	T	A	T	T
29412	C	C	C	T	C	C
29561	C	A	A	C	C	A
29579	A	A	C	A	A	C
31439	T	C	C	T	T	C
31958	G	T	G	G	G	G
31983	C	A	C	C	C	C
31990	G	G	G	G	G	A
32025	A	A	C	A	A	C
32027	C	A	C	C	C	C
32320	G	G	G	G	G	A
32392	T	T	G	T	T	T
32433	G	G	A	G	G	G
32443	T	C	C	T	T	C
33017	A	A	G	A	A	A
33445	A	A	C	A	A	A
33719	C	C	C	C	C	A
34011	A	A	C	A	A	A
34377	G	G	C	G	G	G
34448	G	A	G	G	G	G
34541	C	G	C	C	C	C
34560	G	G	G	G	G	T
34629	C	C	C	C	C	T
35163	C	C	C	C	C	A
35266	C	T	T	C	C	T
35438	C	G	C	C	C	C
36305	G	C	C	G	G	C
37077	C	C	T	C	C	C
37512	T	T	C	T	T	T
38106	T	C	T	T	T	T
38987	A	C	C	A	A	C
38991	C	C	T	C	C	C
39067	C	C	A	C	C	C
39087	T	C	C	T	T	C
39426	G	G	G	G	G	A
39631	G	G	G	G	G	T
41031	A	A	A	A	A	G
42994	T	T	T	T	T	G
43519	A	G	G	A	A	G
44914	C	C	C	C	C	T
45963	T	C	T	T	T	T
46642	A	C	A	A	A	A
47095	T	T	T	G	G	T
47254	C	T	C	C	C	C
47755	T	G	G	T	T	G
48387	G	G	A	G	G	G
48389	A	A	G	A	A	A
48574	G	T	G	G	G	G
49366	T	G	G	T	T	G
49367	C	A	A	C	C	A
49531	T	T	T	T	T	G
49756	A	C	A	A	A	A
49903	C	C	A	C	C	C
49904	C	A	A	C	C	A
50217	C	C	A	C	C	C
50748	A	A	G	A	A	A
51071	C	C	C	C	C	A
51082	G	G	G	G	G	A
51253	A	A	A	A	A	G
52132	G	G	G	G	G	T
52147	G	G	G	G	G	C
52886	T	G	G	T	T	G
53126	G	C	C	G	G	C
53678	T	C	T	T	T	T
53709	G	G	C	G	G	G
53768	T	T	T	T	T	C
53769	T	T	C	T	T	T
54881	G	T	G	G	G	G
54956	G	G	G	G	G	A
55038	G	A	G	G	G	G
56162	C	C	C	C	C	T
56332	A	G	A	A	A	A
56958	A	A	A	A	A	C
57549	T	G	G	T	T	G
57821	T	C	T	T	T	T
58443	A	C	C	A	A	C
58983	C	T	T	C	C	T
60448	T	T	T	T	T	C
60674	C	C	T	C	C	C
60845	A	A	A	A	A	C
60894	A	G	A	A	A	A
61208	A	G	A	A	A	A
61343	T	C	C	T	T	C
61681	A	A	A	A	A	C
62709	A	A	A	A	A	G
62843	T	G	G	T	T	G
62883	C	A	C	C	C	C
62986	A	A	G	A	A	A
64793	G	G	G	G	G	A
65039	G	G	T	G	G	G
65492	A	A	A	A	A	G
65653	G	G	T	G	G	G
65944	T	A	A	T	T	A
65952	T	G	G	T	T	G
67336	C	A	C	C	C	C
67401	A	C	C	A	A	C
67418	T	T	C	T	T	T
67639	A	A	A	A	A	G
67640	A	A	A	A	A	C
67641	T	T	T	T	T	G
67642	T	T	T	T	T	G
67643	T	T	T	T	T	A
67644	T	T	T	T	T	A
67645	C	C	C	C	C	A
67646	C	C	C	C	C	A
67647	G	G	G	G	G	T
67648	C	C	C	C	C	T
67790	C	A	C	C	C	C
67839	A	G	G	A	A	A
67840	A	A	A	A	A	G
67871	A	G	G	A	A	G
67990	T	G	G	T	T	G
69379	C	C	T	C	C	C
69406	C	G	C	C	C	C
69418	G	A	G	G	G	G
69672	T	T	T	T	T	C
69777	A	C	C	A	A	C
70165	C	T	C	C	C	C
70202	T	G	G	T	T	G
70654	C	C	C	C	C	A
70655	A	C	A	A	A	A
71135	G	G	A	G	G	G
71930	T	T	C	T	T	C
72254	A	A	A	A	A	G
72448	T	C	C	T	T	C
72909	G	G	G	G	G	A
73088	A	A	T	A	A	A
73429	T	T	T	T	T	C
73521	G	G	G	G	G	T
73676	T	A	T	T	T	A
74149	G	G	G	A	G	G
74154	G	G	G	A	G	G
74158	G	G	G	T	G	G
74181	A	A	A	G	A	A
74184	T	T	T	C	T	T
74185	T	T	T	C	T	T
74187	C	C	C	T	C	C
75537	C	C	C	C	C	T
75939	T	A	A	T	T	A
76202	T	T	C	T	T	C
76319	G	G	G	G	G	A
78622	A	A	A	A	A	C
79437	T	C	T	T	T	T
79922	C	T	T	C	C	T
80156	G	G	G	G	G	T
80494	C	T	C	C	C	C
80552	A	A	C	A	A	A
80767	A	A	A	A	A	C
81828	T	G	G	T	T	G
82587	T	T	C	T	T	T
82833	A	C	C	A	A	C
83434	C	C	C	C	C	T
83628	C	C	A	C	C	C
83638	A	C	A	A	A	A
84321	A	A	G	A	A	A
84780	T	C	C	T	T	C
84803	C	T	C	C	C	C
85193	T	T	T	T	T	C
85862	T	T	G	T	T	T
85863	C	C	A	C	C	C
86068	T	T	C	T	T	T
86381	A	A	A	A	A	G
86466	T	A	T	T	T	T
86737	T	A	T	T	T	T
87940	T	T	T	T	T	G
88555	C	C	C	C	C	T
88875	T	T	C	T	T	C
88924	G	G	G	G	G	T
88975	T	C	C	T	T	C
89055	A	C	A	A	A	A
89268	A	C	C	A	A	C
89286	T	C	T	T	T	T
89442	G	G	G	G	G	A
89457	C	T	T	C	C	T
89568	T	T	G	T	T	T
90457	T	T	C	T	T	T
90458	T	C	T	T	T	T
90459	T	T	T	T	T	C
90595	C	A	C	C	C	C
90664	C	C	A	C	C	C
90713	C	C	C	C	C	A
90860	G	G	A	G	G	G
91039	C	A	C	C	C	C
91138	A	A	A	A	A	C
91428	C	C	C	C	C	A
91512	G	G	G	G	G	T
91913	G	G	A	G	G	G
92121	T	G	G	T	T	G
92403	G	A	G	G	G	G
92836	T	G	G	T	T	G
93265	C	C	C	C	C	A
93274	G	G	T	G	G	G
93365	A	A	A	A	A	C
94047	G	A	G	G	G	G
94168	T	T	T	T	T	C
94335	G	C	C	G	G	C
94580	C	T	C	C	C	C
94863	C	C	A	C	C	C
95013	T	C	C	T	T	C
104256	A	C	C	A	A	C
107505	C	A	C	C	C	C
108546	G	G	T	G	G	G
112240	A	A	C	A	A	A
112854	G	T	T	G	G	T
113975	A	G	A	A	A	A
114809	A	C	A	A	A	C
115033	A	C	C	A	A	C
115097	A	A	A	A	A	C
115102	T	G	G	T	T	G
115605	A	A	A	A	A	C
115636	G	G	C	G	G	G
115650	T	T	T	T	T	G
115651	A	C	C	A	A	A
115655	G	G	T	G	G	G
116371	T	G	G	T	T	G
116402	T	C	T	T	T	T
116564	C	T	T	C	C	T
116827	C	T	C	C	C	C
117044	C	C	C	C	C	A
117220	T	T	T	T	T	C
117419	G	T	G	G	G	G
117438	G	C	G	G	G	G
117624	C	C	A	C	C	C
117691	C	A	C	C	C	C
117712	A	A	A	A	A	T
117854	A	A	C	A	A	A
117872	C	T	C	C	C	C
117900	G	T	G	G	G	G
117980	G	G	A	G	G	G
118030	A	A	C	A	A	A
118424	G	G	T	G	G	G
118442	A	T	A	A	A	A
118457	G	T	T	G	G	T
118659	A	C	C	A	A	C
118807	A	A	A	A	A	G
118852	C	C	A	C	C	C
118960	A	A	T	A	A	A
119126	T	T	G	T	T	T
119269	A	A	A	A	A	G
119270	A	A	G	A	A	A
119271	A	G	A	A	A	A
119352	A	A	C	A	A	A
119512	T	C	C	T	T	C
119513	T	T	C	T	T	C
119609	T	G	G	T	T	G
119656	G	T	G	G	G	G
119681	A	A	A	A	A	C
119905	G	G	T	G	G	G
120000	G	G	T	G	G	G
120093	G	A	G	G	G	G
120107	C	A	C	C	C	C
120212	C	T	T	C	C	T
120237	T	C	T	T	T	T
120330	G	A	G	G	G	G
120364	T	T	A	T	T	T
120809	A	A	A	A	A	G
121183	G	G	G	G	G	C
121777	A	C	C	A	A	C
121778	G	T	T	G	G	T
121779	T	A	A	T	T	A
121780	A	C	C	A	A	C
121781	G	T	T	G	G	T
123132	T	C	C	T	T	C
123246	C	C	C	C	C	A
123250	A	A	G	A	A	A
123795	T	C	T	T	T	T
123893	T	G	G	T	T	G
124651	T	G	G	T	T	G
124912	T	C	C	T	T	C
125494	G	T	G	G	G	G
125551	G	G	G	G	G	A
125766	C	A	A	C	C	A
126294	G	G	G	G	G	A
126652	C	C	C	C	C	T
126865	G	G	G	G	G	A
126977	C	C	C	C	C	T
127241	G	C	G	G	G	G
127378	C	A	C	C	C	C
127518	G	G	G	G	G	T
128019	G	G	A	G	G	G
128793	G	G	G	G	G	A
129141	G	A	G	G	G	G
129651	C	C	C	C	C	T
129750	C	C	T	C	C	C
130180	A	A	A	A	A	C
130193	C	C	A	C	C	C
130381	A	T	T	A	A	T
130401	G	T	G	G	G	G
130713	T	G	G	T	T	G
130790	T	C	C	T	T	C
131567	T	T	G	T	T	G
131844	C	C	C	C	C	A
131922	C	T	C	C	C	C
131976	C	C	C	C	C	T
132080	T	T	T	T	T	G
132192	T	G	G	T	T	G
132577	T	G	T	T	T	T
132702	G	G	G	G	G	T
132757	C	C	T	C	C	C
132887	T	C	C	T	T	C
133027	C	T	T	C	C	T
133115	A	C	C	A	A	C
133786	C	G	G	C	C	G
134032	T	G	G	T	T	G
134254	T	T	A	T	T	T
134627	G	T	G	G	G	G
134874	T	T	C	T	T	T
134996	G	T	T	G	G	T
135024	A	C	C	A	A	C
135029	T	T	T	T	T	G
135093	T	G	G	T	T	G
135317	T	G	T	T	T	G
136151	T	C	T	T	T	T
137272	C	A	A	C	C	A
137886	T	T	G	T	T	T
140174	A	A	A	C	A	A
141580	C	C	A	C	C	C
142621	G	T	G	G	G	G
145870	T	G	G	T	T	G
